# Supplementary material for: Sum of Skinfold-Corrected Girths Correlates with Resting Energy Expenditure: Development of the NRGCO Equation
Source: Nutrients. 2024 Sep 15;16(18):3121. doi: 10.3390/nu16183121 (PMC11435257; doi:10.3390/nu16183121)
Supplement: Supplementary file 1 [file nutrients-16-03121-s001.zip]

Archive with 2 entries (2 files):
- Table S2 - All_models.xlsx
- Table S1_Correlations.xlsx
