# Supplementary material for: Sum of Skinfold-Corrected Girths Correlates with Resting Energy Expenditure: Development of the NRGCO Equation
Source: Nutrients. 2024 Sep 15;16(18):3121. doi: 10.3390/nu16183121 (PMC11435257; doi:10.3390/nu16183121)
Supplement: Supplementary file 1 [file nutrients-16-03121-s001.zip › Table S2 - All_models.xlsx]

## Sheet: Sheet1
mindex	n	predictors	rsquare	adjr	rmse	predrsq	cp	aic	sbic	sbc	msep	fpe	apc	hsp
1	1	Body_Mass	0.462849	0.455064	300.008	0.432586	9.89775	1017.43	815.622	1024.22	6.57563e+06	95222.2	0.56829	1361.96
2	1	Flexed_tensed_Arm	0.459208	0.45137	301.023	0.425681	10.419	1017.91	816.075	1024.7	6.6202e+06	95867.7	0.572142	1371.19
3	1	S3CG	0.451107	0.443152	303.269	0.415675	11.5786	1018.97	817.072	1025.75	6.71936e+06	97303.7	0.580712	1391.73
4	1	Corrected_Leg	0.444119	0.436062	305.193	0.410904	12.5791	1019.86	817.92	1026.65	6.80492e+06	98542.6	0.588106	1409.45
5	1	development$`BM/W`	0.360416	0.351147	327.365	0.326264	24.5618	1029.82	827.334	1036.61	7.82957e+06	113381	0.676661	1621.68
6	1	Corrected_Thigh	0.357235	0.34792	328.178	0.309732	25.0172	1030.17	827.667	1036.96	7.86851e+06	113945	0.680026	1629.75
7	1	S3D	0.341991	0.332455	332.047	0.308049	27.1995	1031.84	829.243	1038.63	8.05513e+06	116647	0.696154	1668.4
8	1	development$`W/Stature`	0.220199	0.208898	361.473	0.166	44.6351	1043.9	840.686	1050.68	9.54607e+06	138237	0.825007	1977.21
9	1	development$`∑8S`	0.0154759	0.00120746	406.16	-0.0490733	73.943	1060.45	856.481	1067.24	1.20522e+07	174529	1.0416	2496.29
10	1	Age	0.0152899	0.00101873	406.198	-0.0607457	73.9696	1060.46	856.493	1067.25	1.20545e+07	174562	1.04179	2496.76
11	2	Body_Mass development$`∑8S`	0.524841	0.510866	282.165	0.481508	3.02301	1010.72	809.493	1019.77	5.90355e+06	86642.2	0.517084	1240.74
12	2	Body_Mass Corrected_Leg	0.510101	0.495692	286.508	0.460657	5.13322	1012.89	811.477	1021.94	6.08669e+06	89330	0.533125	1279.23
13	2	Corrected_Leg Flexed_tensed_Arm	0.499046	0.484312	289.723	0.447565	6.71589	1014.48	812.927	1023.53	6.22405e+06	91345.9	0.545156	1308.1
14	2	Corrected_Thigh S3CG	0.498662	0.483917	289.834	0.459211	6.77079	1014.53	812.977	1023.58	6.22882e+06	91415.8	0.545574	1309.1
15	2	Corrected_Leg development$`BM/W`	0.495388	0.480546	290.779	0.444644	7.23956	1014.99	813.4	1024.04	6.2695e+06	92012.9	0.549137	1317.65
16	2	Body_Mass S3CG	0.479334	0.464021	295.368	0.427311	9.53773	1017.22	815.438	1026.27	6.46895e+06	94940.2	0.566607	1359.57
17	2	Body_Mass Flexed_tensed_Arm	0.477083	0.461703	296.006	0.429833	9.86004	1017.52	815.719	1026.57	6.49692e+06	95350.7	0.569057	1365.45
18	2	development$`∑8S` Flexed_tensed_Arm	0.475917	0.460502	296.336	0.427002	10.027	1017.68	815.864	1026.73	6.51141e+06	95563.3	0.570326	1368.49
19	2	Corrected_Leg S3CG	0.471983	0.456453	297.446	0.41713	10.5902	1018.21	816.351	1027.26	6.56029e+06	96280.7	0.574607	1378.77
20	2	Body_Mass S3D	0.468015	0.452369	298.561	0.421046	11.1582	1018.74	816.839	1027.79	6.60958e+06	97004.1	0.578925	1389.13
21	2	Body_Mass development$`W/Stature`	0.4673	0.451632	298.762	0.41347	11.2606	1018.84	816.927	1027.89	6.61848e+06	97134.6	0.579703	1391
22	2	S3CG Flexed_tensed_Arm	0.466526	0.450835	298.979	0.414995	11.3714	1018.94	817.021	1027.99	6.62809e+06	97275.8	0.580546	1393.02
23	2	Corrected_Leg S3D	0.466269	0.450571	299.051	0.410925	11.4081	1018.98	817.052	1028.03	6.63128e+06	97322.5	0.580825	1393.69
24	2	Age Body_Mass	0.465849	0.450139	299.169	0.411611	11.4683	1019.03	817.104	1028.08	6.6365e+06	97399.1	0.581282	1394.78
25	2	Flexed_tensed_Arm development$`BM/W`	0.46464	0.448894	299.507	0.414836	11.6413	1019.19	817.251	1028.24	6.65152e+06	97619.5	0.582597	1397.94
26	2	Age Flexed_tensed_Arm	0.46435	0.448596	299.588	0.406394	11.6828	1019.23	817.286	1028.28	6.65512e+06	97672.4	0.582913	1398.7
27	2	S3D Flexed_tensed_Arm	0.463369	0.447586	299.862	0.409189	11.8233	1019.36	817.406	1028.41	6.66731e+06	97851.3	0.583981	1401.26
28	2	Body_Mass development$`BM/W`	0.463144	0.447354	299.925	0.413475	11.8555	1019.39	817.433	1028.44	6.67011e+06	97892.3	0.584226	1401.85
29	2	Body_Mass Corrected_Thigh	0.462945	0.44715	299.981	0.417447	11.8839	1019.42	817.457	1028.47	6.67257e+06	97928.6	0.584442	1402.37
30	2	Age Corrected_Leg	0.462076	0.446255	300.223	0.404751	12.0084	1019.53	817.563	1028.58	6.68338e+06	98087.1	0.585388	1404.64
31	2	Corrected_Thigh Flexed_tensed_Arm	0.461809	0.44598	300.298	0.41459	12.0466	1019.57	817.595	1028.62	6.68669e+06	98135.8	0.585679	1405.33
32	2	Flexed_tensed_Arm development$`W/Stature`	0.45965	0.443758	300.9	0.410573	12.3556	1019.85	817.856	1028.9	6.71351e+06	98529.4	0.588027	1410.97
33	2	S3CG development$`BM/W`	0.459284	0.44338	301.002	0.402982	12.4082	1019.9	817.9	1028.95	6.71807e+06	98596.3	0.588427	1411.93
34	2	Age S3CG	0.458064	0.442124	301.341	0.398729	12.5828	1020.06	818.047	1029.11	6.73323e+06	98818.7	0.589754	1415.11
35	2	S3CG S3D	0.457506	0.441551	301.496	0.400918	12.6626	1020.13	818.114	1029.18	6.74015e+06	98920.4	0.590361	1416.57
36	2	Corrected_Leg Corrected_Thigh	0.455519	0.439505	302.048	0.400858	12.947	1020.39	818.352	1029.44	6.76484e+06	99282.7	0.592523	1421.76
37	2	development$`∑8S` S3CG	0.45354	0.437468	302.596	0.400169	13.2304	1020.65	818.589	1029.7	6.78943e+06	99643.6	0.594677	1426.93
38	2	S3CG development$`W/Stature`	0.451512	0.43538	303.157	0.399914	13.5208	1020.91	818.831	1029.96	6.81463e+06	100013	0.596884	1432.22
39	2	Corrected_Leg development$`W/Stature`	0.447003	0.430738	304.401	0.398464	14.1663	1021.49	819.365	1030.54	6.87065e+06	100836	0.601791	1444
40	2	Corrected_Leg development$`∑8S`	0.444127	0.427777	305.191	0.394649	14.578	1021.86	819.703	1030.91	6.90639e+06	101360	0.604921	1451.51
41	2	S3D development$`BM/W`	0.417539	0.400408	312.405	0.370469	18.3843	1025.18	822.755	1034.23	7.23672e+06	106208	0.633855	1520.93
42	2	development$`BM/W` development$`W/Stature`	0.415534	0.398343	312.942	0.354777	18.6713	1025.42	822.98	1034.47	7.26164e+06	106574	0.636037	1526.17
43	2	Corrected_Thigh S3D	0.400814	0.38319	316.858	0.340966	20.7786	1027.19	824.607	1036.24	7.44452e+06	109258	0.652056	1564.61
44	2	development$`∑8S` development$`BM/W`	0.391047	0.373137	319.43	0.338106	22.1768	1028.34	825.666	1037.39	7.56586e+06	111039	0.662684	1590.11
45	2	Corrected_Thigh development$`BM/W`	0.390087	0.372148	319.682	0.319103	22.3142	1028.45	825.769	1037.5	7.57779e+06	111214	0.663729	1592.61
46	2	Corrected_Thigh development$`∑8S`	0.370205	0.351681	324.851	0.3028	25.1606	1030.73	827.873	1039.78	7.82482e+06	114839	0.685366	1644.53
47	2	Corrected_Thigh development$`W/Stature`	0.370089	0.351562	324.88	0.298971	25.1771	1030.74	827.885	1039.79	7.82626e+06	114860	0.685491	1644.83
48	2	S3D development$`W/Stature`	0.368876	0.350314	325.193	0.306269	25.3507	1030.88	828.011	1039.93	7.84132e+06	115081	0.686811	1648
49	2	Age development$`BM/W`	0.364383	0.345689	326.349	0.293926	25.994	1031.38	828.476	1040.43	7.89715e+06	115901	0.691701	1659.73
50	2	Age Corrected_Thigh	0.357818	0.33893	328.03	0.281777	26.9339	1032.11	829.151	1041.16	7.97872e+06	117098	0.698846	1676.88
51	2	development$`∑8S` development$`W/Stature`	0.348936	0.329787	330.29	0.286335	28.2053	1033.09	830.053	1042.14	8.08907e+06	118717	0.708511	1700.07
52	2	Age S3D	0.347503	0.328312	330.654	0.284672	28.4104	1033.24	830.197	1042.29	8.10687e+06	118979	0.71007	1703.81
53	2	development$`∑8S` S3D	0.346374	0.32715	330.94	0.288627	28.5721	1033.36	830.311	1042.41	8.1209e+06	119185	0.711299	1706.76
54	2	Age development$`W/Stature`	0.221807	0.198919	361.1	0.131048	46.405	1045.75	841.821	1054.8	9.66857e+06	141899	0.846858	2032.03
55	2	Age development$`∑8S`	0.0288485	0.00028521	403.392	-0.0832515	74.0286	1061.48	856.572	1070.53	1.2066e+07	177083	1.05684	2535.89
56	3	Body_Mass Corrected_Thigh development$`∑8S`	0.537694	0.516994	278.323	0.484646	3.18303	1010.78	809.859	1022.09	5.8309e+06	86713	0.517507	1243.76
57	3	Body_Mass Corrected_Leg development$`∑8S`	0.534831	0.514002	279.183	0.472953	3.59295	1011.21	810.246	1022.53	5.86701e+06	87250.1	0.520712	1251.47
58	3	Age Body_Mass development$`∑8S`	0.532038	0.511085	280.02	0.466865	3.99271	1011.64	810.622	1022.95	5.90223e+06	87773.8	0.523838	1258.98
59	3	Body_Mass Corrected_Thigh S3CG	0.530403	0.509376	280.509	0.476753	4.22682	1011.89	810.841	1023.2	5.92286e+06	88080.6	0.525668	1263.38
60	3	Corrected_Thigh S3CG development$`BM/W`	0.529664	0.508604	280.73	0.473611	4.33257	1012	810.939	1023.31	5.93217e+06	88219.1	0.526495	1265.36
61	3	Body_Mass development$`∑8S` development$`BM/W`	0.528498	0.507386	281.077	0.471548	4.49953	1012.17	811.095	1023.49	5.94688e+06	88437.9	0.527801	1268.5
62	3	Body_Mass development$`∑8S` development$`W/Stature`	0.527512	0.506356	281.371	0.463829	4.64072	1012.32	811.226	1023.64	5.95932e+06	88622.8	0.528905	1271.16
63	3	Body_Mass development$`∑8S` S3CG	0.527272	0.506105	281.442	0.465876	4.67499	1012.36	811.258	1023.67	5.96234e+06	88667.7	0.529173	1271.8
64	3	Body_Mass development$`∑8S` S3D	0.525835	0.504603	281.87	0.463276	4.8808	1012.57	811.449	1023.89	5.98047e+06	88937.4	0.530782	1275.67
65	3	Body_Mass development$`∑8S` Flexed_tensed_Arm	0.524924	0.503652	282.141	0.465319	5.01119	1012.71	811.569	1024.02	5.99196e+06	89108.2	0.531802	1278.12
66	3	Age Body_Mass Corrected_Leg	0.524663	0.50338	282.218	0.455204	5.04849	1012.75	811.604	1024.06	5.99525e+06	89157.1	0.532093	1278.82
67	3	Body_Mass Corrected_Leg Corrected_Thigh	0.520137	0.498651	283.559	0.462679	5.69648	1013.42	812.199	1024.74	6.05234e+06	90006.1	0.53716	1291
68	3	Body_Mass Corrected_Leg development$`W/Stature`	0.5194	0.49788	283.776	0.452478	5.80202	1013.53	812.296	1024.85	6.06164e+06	90144.4	0.537985	1292.98
69	3	Age Corrected_Thigh S3CG	0.515606	0.493917	284.894	0.454415	6.34511	1014.09	812.79	1025.4	6.10948e+06	90855.9	0.542232	1303.19
70	3	Age Corrected_Leg Flexed_tensed_Arm	0.515001	0.493284	285.072	0.442212	6.43179	1014.18	812.869	1025.49	6.11712e+06	90969.5	0.54291	1304.82
71	3	Body_Mass Corrected_Leg S3CG	0.511816	0.489957	286.007	0.449827	6.88773	1014.64	813.281	1025.96	6.15729e+06	91566.9	0.546475	1313.38
72	3	Body_Mass Corrected_Leg Flexed_tensed_Arm	0.511801	0.489942	286.011	0.447402	6.88981	1014.65	813.283	1025.96	6.15747e+06	91569.6	0.546491	1313.42
73	3	Body_Mass Corrected_Leg development$`BM/W`	0.51085	0.488947	286.289	0.448469	7.02603	1014.78	813.405	1026.1	6.16947e+06	91748.1	0.547556	1315.98
74	3	Body_Mass Corrected_Leg S3D	0.510276	0.488348	286.457	0.443406	7.10812	1014.87	813.479	1026.18	6.17671e+06	91855.6	0.548198	1317.53
75	3	Corrected_Leg Corrected_Thigh Flexed_tensed_Arm	0.510067	0.48813	286.518	0.450289	7.13803	1014.9	813.506	1026.21	6.17934e+06	91894.8	0.548432	1318.09
76	3	development$`∑8S` development$`BM/W` development$`W/Stature`	0.510002	0.488062	286.537	0.448877	7.14738	1014.91	813.514	1026.22	6.18017e+06	91907.1	0.548505	1318.26
77	3	Corrected_Leg Flexed_tensed_Arm development$`BM/W`	0.507427	0.485372	287.289	0.441264	7.51599	1015.28	813.844	1026.59	6.21264e+06	92390	0.551388	1325.19
78	3	Corrected_Thigh S3CG Flexed_tensed_Arm	0.507302	0.485241	287.326	0.449553	7.53387	1015.3	813.86	1026.61	6.21422e+06	92413.4	0.551527	1325.53
79	3	Corrected_Leg S3CG Flexed_tensed_Arm	0.504823	0.482651	288.048	0.440763	7.88882	1015.65	814.176	1026.97	6.24549e+06	92878.5	0.554303	1332.2
80	3	Age Corrected_Leg development$`BM/W`	0.503924	0.481712	288.309	0.428936	8.01748	1015.78	814.291	1027.1	6.25682e+06	93047.1	0.555309	1334.61
81	3	Corrected_Leg development$`∑8S` Flexed_tensed_Arm	0.5034	0.481164	288.461	0.435723	8.09249	1015.86	814.357	1027.17	6.26343e+06	93145.3	0.555895	1336.02
82	3	Corrected_Leg Flexed_tensed_Arm development$`W/Stature`	0.501791	0.479483	288.928	0.43698	8.32292	1016.09	814.561	1027.4	6.28373e+06	93447.3	0.557697	1340.35
83	3	Corrected_Leg Corrected_Thigh development$`BM/W`	0.501368	0.479041	289.051	0.437202	8.38347	1016.15	814.615	1027.46	6.28907e+06	93526.6	0.558171	1341.49
84	3	Corrected_Thigh S3CG S3D	0.500095	0.477712	289.419	0.438345	8.5656	1016.33	814.775	1027.64	6.30511e+06	93765.2	0.559595	1344.92
85	3	Corrected_Thigh development$`∑8S` S3CG	0.499877	0.477483	289.483	0.441454	8.5969	1016.36	814.803	1027.67	6.30787e+06	93806.2	0.559839	1345.5
86	3	Corrected_Leg S3D Flexed_tensed_Arm	0.499682	0.477279	289.539	0.427781	8.62482	1016.39	814.827	1027.7	6.31033e+06	93842.8	0.560058	1346.03
87	3	Corrected_Leg development$`∑8S` development$`BM/W`	0.499123	0.476696	289.701	0.434078	8.70473	1016.47	814.898	1027.78	6.31737e+06	93947.5	0.560683	1347.53
88	3	Corrected_Leg S3D development$`BM/W`	0.498997	0.476564	289.737	0.431294	8.72286	1016.48	814.914	1027.8	6.31897e+06	93971.3	0.560824	1347.87
89	3	Corrected_Leg Corrected_Thigh S3CG	0.498715	0.47627	289.819	0.440731	8.76318	1016.52	814.949	1027.84	6.32252e+06	94024.1	0.56114	1348.63
90	3	Corrected_Thigh S3CG development$`W/Stature`	0.498662	0.476214	289.834	0.444194	8.77078	1016.53	814.956	1027.84	6.32319e+06	94034	0.561199	1348.77
91	3	Corrected_Leg development$`BM/W` development$`W/Stature`	0.497603	0.475107	290.14	0.43264	8.92246	1016.68	815.089	1027.99	6.33655e+06	94232.8	0.562385	1351.62
92	3	Corrected_Leg S3CG development$`BM/W`	0.495448	0.472856	290.762	0.42574	9.23098	1016.98	815.359	1028.3	6.36374e+06	94637	0.564798	1357.42
93	3	Age Corrected_Leg S3D	0.488503	0.4656	292.756	0.411552	10.2252	1017.96	816.221	1029.27	6.45133e+06	95939.6	0.572571	1376.1
94	3	Age Corrected_Leg S3CG	0.486756	0.463775	293.255	0.409344	10.4752	1018.2	816.436	1029.51	6.47336e+06	96267.2	0.574527	1380.8
95	3	Age Body_Mass S3CG	0.485271	0.462223	293.679	0.411012	10.6879	1018.4	816.619	1029.72	6.49209e+06	96545.8	0.57619	1384.8
96	3	Body_Mass development$`BM/W` development$`W/Stature`	0.484761	0.461691	293.825	0.421782	10.7608	1018.47	816.681	1029.79	6.49852e+06	96641.4	0.57676	1386.17
97	3	development$`∑8S` Flexed_tensed_Arm development$`BM/W`	0.484425	0.46134	293.921	0.420287	10.8089	1018.52	816.723	1029.83	6.50276e+06	96704.4	0.577136	1387.07
98	3	Body_Mass Corrected_Thigh Flexed_tensed_Arm	0.484121	0.461022	294.007	0.425962	10.8524	1018.56	816.76	1029.87	6.50659e+06	96761.4	0.577476	1387.89
99	3	Body_Mass S3CG development$`W/Stature`	0.483283	0.460147	294.246	0.410214	10.9724	1018.68	816.862	1029.99	6.51716e+06	96918.6	0.578414	1390.15
100	3	Age development$`∑8S` Flexed_tensed_Arm	0.482502	0.459331	294.468	0.409302	11.0842	1018.78	816.958	1030.1	6.52701e+06	97065.1	0.579289	1392.25
101	3	Body_Mass Flexed_tensed_Arm development$`W/Stature`	0.48229	0.459109	294.528	0.414922	11.1146	1018.81	816.984	1030.13	6.52968e+06	97104.9	0.579526	1392.82
102	3	Age Body_Mass Flexed_tensed_Arm	0.481932	0.458735	294.63	0.411191	11.1659	1018.86	817.027	1030.18	6.53421e+06	97172.1	0.579927	1393.78
103	3	Body_Mass S3CG Flexed_tensed_Arm	0.481031	0.457793	294.886	0.413309	11.2949	1018.99	817.137	1030.3	6.54557e+06	97341.1	0.580936	1396.21
104	3	development$`∑8S` Flexed_tensed_Arm development$`W/Stature`	0.480974	0.457734	294.903	0.414361	11.303	1018.99	817.144	1030.31	6.54629e+06	97351.8	0.580999	1396.36
105	3	Body_Mass S3CG S3D	0.480542	0.457283	295.025	0.409933	11.3649	1019.05	817.197	1030.37	6.55174e+06	97432.8	0.581483	1397.52
106	3	Body_Mass S3CG development$`BM/W`	0.479738	0.456442	295.254	0.411529	11.48	1019.16	817.294	1030.48	6.56188e+06	97583.6	0.582383	1399.68
107	3	Corrected_Thigh development$`∑8S` Flexed_tensed_Arm	0.479368	0.456056	295.358	0.418149	11.5329	1019.21	817.339	1030.53	6.56654e+06	97652.9	0.582797	1400.68
108	3	Body_Mass S3D Flexed_tensed_Arm	0.47855	0.455201	295.591	0.412357	11.65	1019.32	817.439	1030.64	6.57686e+06	97806.4	0.583713	1402.88
109	3	Corrected_Leg S3CG S3D	0.477846	0.454466	295.79	0.403671	11.7508	1019.42	817.524	1030.73	6.58574e+06	97938.5	0.584501	1404.77
110	3	development$`∑8S` S3D Flexed_tensed_Arm	0.477683	0.454296	295.836	0.402951	11.7741	1019.44	817.543	1030.76	6.58779e+06	97969	0.584683	1405.21
111	3	development$`∑8S` S3CG Flexed_tensed_Arm	0.47735	0.453948	295.93	0.412192	11.8218	1019.49	817.584	1030.8	6.59199e+06	98031.4	0.585056	1406.11
112	3	Body_Mass Flexed_tensed_Arm development$`BM/W`	0.477187	0.453778	295.976	0.413894	11.8451	1019.51	817.603	1030.82	6.59404e+06	98062	0.585238	1406.55
113	3	Age S3CG Flexed_tensed_Arm	0.473182	0.449593	297.108	0.397827	12.4185	1020.05	818.086	1031.36	6.64457e+06	98813.3	0.589722	1417.32
114	3	Age Body_Mass S3D	0.473164	0.449574	297.113	0.400828	12.4211	1020.05	818.088	1031.37	6.6448e+06	98816.7	0.589742	1417.37
115	3	Corrected_Leg development$`∑8S` S3CG	0.472386	0.448761	297.332	0.398639	12.5324	1020.16	818.182	1031.47	6.6546e+06	98962.6	0.590613	1419.46
116	3	Corrected_Leg S3CG development$`W/Stature`	0.472003	0.448361	297.44	0.402005	12.5873	1020.21	818.227	1031.52	6.65944e+06	99034.5	0.591042	1420.49
117	3	Corrected_Thigh Flexed_tensed_Arm development$`BM/W`	0.471893	0.448247	297.471	0.405928	12.603	1020.22	818.241	1031.54	6.66082e+06	99055	0.591164	1420.79
118	3	Body_Mass S3D development$`W/Stature`	0.471847	0.448199	297.484	0.401777	12.6095	1020.23	818.246	1031.54	6.6614e+06	99063.6	0.591216	1420.91
119	3	Age Corrected_Leg Corrected_Thigh	0.471031	0.447346	297.714	0.394171	12.7264	1020.34	818.344	1031.65	6.67169e+06	99216.7	0.59213	1423.11
120	3	Age S3D Flexed_tensed_Arm	0.470549	0.446842	297.85	0.390344	12.7955	1020.4	818.401	1031.72	6.67778e+06	99307.2	0.59267	1424.41
121	3	S3CG Flexed_tensed_Arm development$`BM/W`	0.470058	0.44633	297.988	0.39974	12.8657	1020.47	818.46	1031.78	6.68396e+06	99399.2	0.593218	1425.73
122	3	S3CG S3D Flexed_tensed_Arm	0.4691	0.445328	298.257	0.395575	13.0029	1020.6	818.574	1031.91	6.69605e+06	99579	0.594292	1428.3
123	3	Age Body_Mass development$`W/Stature`	0.468925	0.445145	298.306	0.388272	13.0279	1020.62	818.595	1031.94	6.69826e+06	99611.8	0.594487	1428.77
124	3	Corrected_Leg Corrected_Thigh S3D	0.468891	0.44511	298.316	0.396646	13.0328	1020.63	818.599	1031.94	6.69869e+06	99618.1	0.594525	1428.87
125	3	Body_Mass Corrected_Thigh S3D	0.468441	0.444639	298.442	0.406621	13.0973	1020.69	818.653	1032	6.70437e+06	99702.6	0.595029	1430.08
126	3	S3D Flexed_tensed_Arm development$`BM/W`	0.468304	0.444497	298.48	0.398873	13.1168	1020.71	818.669	1032.02	6.70608e+06	99728.2	0.595182	1430.44
127	3	Body_Mass S3D development$`BM/W`	0.468114	0.444298	298.534	0.400337	13.144	1020.73	818.692	1032.04	6.70848e+06	99763.8	0.595395	1430.96
128	3	Age Flexed_tensed_Arm development$`BM/W`	0.467709	0.443875	298.647	0.392726	13.202	1020.78	818.74	1032.1	6.71359e+06	99839.8	0.595848	1432.05
129	3	Age Corrected_Leg development$`W/Stature`	0.467586	0.443746	298.682	0.393385	13.2196	1020.8	818.755	1032.11	6.71515e+06	99862.9	0.595986	1432.38
130	3	Body_Mass Corrected_Thigh development$`W/Stature`	0.467559	0.443718	298.69	0.397628	13.2235	1020.8	818.758	1032.12	6.71549e+06	99868	0.596017	1432.45
131	3	Age Corrected_Thigh Flexed_tensed_Arm	0.467206	0.443349	298.788	0.394618	13.274	1020.85	818.8	1032.17	6.71994e+06	99934.2	0.596411	1433.4
132	3	Age Body_Mass development$`BM/W`	0.467095	0.443233	298.82	0.392533	13.2899	1020.87	818.813	1032.18	6.72134e+06	99955	0.596536	1433.7
133	3	Age S3CG S3D	0.466934	0.443065	298.865	0.385279	13.313	1020.89	818.832	1032.2	6.72337e+06	99985.2	0.596716	1434.13
134	3	S3CG Flexed_tensed_Arm development$`W/Stature`	0.466905	0.443035	298.873	0.399585	13.3171	1020.89	818.836	1032.21	6.72374e+06	99990.7	0.596748	1434.21
135	3	Corrected_Leg S3D development$`W/Stature`	0.466839	0.442966	298.891	0.39567	13.3266	1020.9	818.843	1032.21	6.72457e+06	100003	0.596823	1434.39
136	3	Corrected_Leg development$`∑8S` S3D	0.4663	0.442403	299.042	0.394994	13.4037	1020.97	818.907	1032.29	6.73137e+06	100104	0.597426	1435.84
137	3	Corrected_Thigh S3D Flexed_tensed_Arm	0.466237	0.442337	299.06	0.398059	13.4128	1020.98	818.915	1032.29	6.73216e+06	100116	0.597496	1436.01
138	3	Age Body_Mass Corrected_Thigh	0.46591	0.441996	299.151	0.396321	13.4595	1021.02	818.953	1032.34	6.73628e+06	100177	0.597861	1436.88
139	3	development$`∑8S` S3CG development$`BM/W`	0.465794	0.441874	299.184	0.393503	13.4761	1021.04	818.967	1032.35	6.73775e+06	100199	0.597992	1437.2
140	3	Flexed_tensed_Arm development$`BM/W` development$`W/Stature`	0.464733	0.440766	299.481	0.399274	13.628	1021.18	819.093	1032.49	6.75112e+06	100398	0.599179	1440.05
141	3	S3CG S3D development$`BM/W`	0.464484	0.440505	299.551	0.388352	13.6637	1021.21	819.122	1032.53	6.75427e+06	100445	0.599458	1440.72
142	3	Age Flexed_tensed_Arm development$`W/Stature`	0.464388	0.440405	299.578	0.387597	13.6775	1021.23	819.134	1032.54	6.75548e+06	100463	0.599566	1440.98
143	3	S3D Flexed_tensed_Arm development$`W/Stature`	0.463788	0.439779	299.745	0.393352	13.7633	1021.31	819.205	1032.62	6.76304e+06	100575	0.600237	1442.59
144	3	Body_Mass Corrected_Thigh development$`BM/W`	0.46318	0.439143	299.915	0.395722	13.8504	1021.39	819.276	1032.7	6.77072e+06	100689	0.600918	1444.23
145	3	Age S3CG development$`BM/W`	0.463097	0.439057	299.938	0.382073	13.8622	1021.4	819.286	1032.71	6.77176e+06	100705	0.601011	1444.45
146	3	Corrected_Thigh Flexed_tensed_Arm development$`W/Stature`	0.462352	0.438279	300.146	0.399308	13.9688	1021.5	819.374	1032.81	6.78115e+06	100845	0.601844	1446.46
147	3	Age Corrected_Leg development$`∑8S`	0.462088	0.438002	300.22	0.388916	14.0067	1021.53	819.405	1032.84	6.78449e+06	100894	0.60214	1447.17
148	3	S3CG development$`BM/W` development$`W/Stature`	0.461638	0.437533	300.345	0.388805	14.071	1021.59	819.458	1032.9	6.79016e+06	100978	0.602643	1448.38
149	3	Age development$`∑8S` S3CG	0.46079	0.436646	300.582	0.383442	14.1925	1021.7	819.558	1033.02	6.80086e+06	101138	0.603593	1450.66
150	3	development$`∑8S` S3CG S3D	0.459804	0.435616	300.857	0.383203	14.3336	1021.83	819.673	1033.14	6.81329e+06	101322	0.604697	1453.31
151	3	Age S3CG development$`W/Stature`	0.459461	0.435257	300.952	0.380904	14.3828	1021.88	819.714	1033.19	6.81763e+06	101387	0.605081	1454.24
152	3	development$`∑8S` S3CG development$`W/Stature`	0.459053	0.434831	301.066	0.387475	14.4412	1021.93	819.762	1033.24	6.82277e+06	101463	0.605538	1455.33
153	3	S3CG S3D development$`W/Stature`	0.457713	0.433432	301.438	0.384198	14.633	1022.11	819.918	1033.42	6.83966e+06	101715	0.607037	1458.94
154	3	Corrected_Leg Corrected_Thigh development$`W/Stature`	0.456177	0.431827	301.865	0.385953	14.8529	1022.31	820.097	1033.62	6.85904e+06	102003	0.608757	1463.07
155	3	Corrected_Leg Corrected_Thigh development$`∑8S`	0.456019	0.431661	301.909	0.382178	14.8756	1022.33	820.116	1033.64	6.86104e+06	102033	0.608934	1463.5
156	3	Corrected_Leg development$`∑8S` development$`W/Stature`	0.449835	0.425201	303.62	0.384219	15.7608	1023.13	820.833	1034.44	6.93903e+06	103192	0.615856	1480.13
157	3	S3D development$`BM/W` development$`W/Stature`	0.439233	0.414124	306.532	0.36753	17.2785	1024.48	822.044	1035.8	7.07274e+06	105181	0.627724	1508.65
158	3	development$`∑8S` S3D development$`BM/W`	0.433517	0.408152	308.09	0.365471	18.0968	1025.2	822.689	1036.52	7.14484e+06	106253	0.634123	1524.03
159	3	Corrected_Thigh S3D development$`BM/W`	0.423347	0.397527	310.843	0.347226	19.5528	1026.47	823.82	1037.78	7.27311e+06	108161	0.645507	1551.39
160	3	Age S3D development$`BM/W`	0.418157	0.392104	312.239	0.340762	20.2958	1027.1	824.391	1038.42	7.33858e+06	109134	0.651317	1565.36
161	3	Corrected_Thigh development$`BM/W` development$`W/Stature`	0.417723	0.391651	312.355	0.332574	20.3579	1027.16	824.438	1038.47	7.34404e+06	109215	0.651802	1566.52
162	3	Corrected_Thigh development$`∑8S` development$`W/Stature`	0.417196	0.3911	312.497	0.337171	20.4334	1027.22	824.496	1038.54	7.3507e+06	109314	0.652393	1567.94
163	3	Age development$`BM/W` development$`W/Stature`	0.415801	0.389643	312.87	0.325233	20.633	1027.39	824.648	1038.7	7.36828e+06	109576	0.653954	1571.7
164	3	Corrected_Thigh development$`∑8S` development$`BM/W`	0.412317	0.386003	313.802	0.324357	21.1319	1027.81	825.027	1039.13	7.41223e+06	110230	0.657854	1581.07
165	3	development$`∑8S` S3D development$`W/Stature`	0.410083	0.383669	314.398	0.317629	21.4516	1028.08	825.269	1039.4	7.4404e+06	110648	0.660354	1587.08
166	3	Corrected_Thigh development$`∑8S` S3D	0.40845	0.381962	314.833	0.323313	21.6855	1028.28	825.445	1039.59	7.46101e+06	110955	0.662183	1591.47
167	3	Corrected_Thigh S3D development$`W/Stature`	0.406538	0.379965	315.341	0.324823	21.9591	1028.51	825.651	1039.82	7.48512e+06	111313	0.664323	1596.62
168	3	Age Corrected_Thigh S3D	0.406268	0.379683	315.413	0.31942	21.9977	1028.54	825.68	1039.85	7.48852e+06	111364	0.664625	1597.34
169	3	Age development$`∑8S` development$`BM/W`	0.393537	0.366382	318.776	0.304801	23.8203	1030.05	827.033	1041.36	7.6491e+06	113752	0.678877	1631.59
170	3	Age Corrected_Thigh development$`BM/W`	0.390238	0.362935	319.642	0.289988	24.2926	1030.43	827.38	1041.75	7.6907e+06	114371	0.682569	1640.47
171	3	Age S3D development$`W/Stature`	0.380777	0.353051	322.112	0.290663	25.647	1031.53	828.364	1042.84	7.81003e+06	116145	0.69316	1665.92
172	3	Age Corrected_Thigh development$`W/Stature`	0.373028	0.344955	324.122	0.272243	26.7563	1032.41	829.16	1043.72	7.90776e+06	117599	0.701834	1686.77
173	3	Age Corrected_Thigh development$`∑8S`	0.371196	0.343041	324.595	0.275158	27.0186	1032.62	829.347	1043.93	7.93087e+06	117942	0.703885	1691.7
174	3	Age development$`∑8S` development$`W/Stature`	0.366997	0.338654	325.677	0.273805	27.6197	1033.09	829.773	1044.4	7.98383e+06	118730	0.708585	1702.99
175	3	Age development$`∑8S` S3D	0.352248	0.323244	329.449	0.265239	29.7312	1034.72	831.249	1046.04	8.16986e+06	121496	0.725095	1742.68
176	4	Body_Mass Corrected_Leg Corrected_Thigh development$`∑8S`	0.554344	0.527335	273.265	0.484709	2.7994	1010.17	809.786	1023.75	5.70737e+06	85987.9	0.513179	1235.86
177	4	Body_Mass Corrected_Leg development$`∑8S` S3CG	0.552305	0.525172	273.889	0.480483	3.09131	1010.5	810.062	1024.07	5.73348e+06	86381.3	0.515527	1241.51
178	4	Age Body_Mass Corrected_Leg development$`∑8S`	0.547978	0.520582	275.21	0.465105	3.71085	1011.18	810.643	1024.76	5.7889e+06	87216.3	0.520511	1253.51
179	4	Body_Mass Corrected_Thigh development$`∑8S` S3CG	0.546971	0.519515	275.516	0.475613	3.85494	1011.34	810.777	1024.91	5.80179e+06	87410.5	0.52167	1256.3
180	4	Age Body_Mass Corrected_Thigh S3CG	0.546017	0.518503	275.806	0.473037	3.99156	1011.49	810.905	1025.06	5.81402e+06	87594.7	0.522769	1258.95
181	4	Age Body_Mass Corrected_Thigh development$`∑8S`	0.545079	0.517508	276.091	0.470163	4.12578	1011.63	811.029	1025.21	5.82602e+06	87775.6	0.523848	1261.55
182	4	Body_Mass Corrected_Thigh development$`∑8S` development$`W/Stature`	0.541659	0.513881	277.127	0.468752	4.61543	1012.16	811.483	1025.74	5.86983e+06	88435.5	0.527787	1271.04
183	4	Body_Mass Corrected_Thigh development$`∑8S` Flexed_tensed_Arm	0.541623	0.513843	277.138	0.474833	4.62056	1012.17	811.487	1025.75	5.87028e+06	88442.4	0.527828	1271.14
184	4	Age Body_Mass development$`∑8S` development$`BM/W`	0.540777	0.512945	277.393	0.462106	4.74175	1012.3	811.599	1025.88	5.88113e+06	88605.7	0.528803	1273.48
185	4	Body_Mass Corrected_Thigh development$`∑8S` development$`BM/W`	0.539314	0.511393	277.835	0.468722	4.95117	1012.53	811.792	1026.1	5.89986e+06	88888	0.530487	1277.54
186	4	Age Body_Mass development$`∑8S` development$`W/Stature`	0.539044	0.511108	277.916	0.452361	4.98972	1012.57	811.827	1026.14	5.90331e+06	88940	0.530797	1278.29
187	4	Body_Mass Corrected_Thigh S3CG development$`W/Stature`	0.538936	0.510993	277.949	0.466347	5.00526	1012.59	811.841	1026.16	5.9047e+06	88960.9	0.530922	1278.59
188	4	Body_Mass Corrected_Thigh development$`∑8S` S3D	0.538749	0.510794	278.005	0.466313	5.032	1012.61	811.866	1026.19	5.90709e+06	88996.9	0.531137	1279.11
189	4	Age Corrected_Thigh S3CG development$`BM/W`	0.538717	0.510761	278.015	0.459076	5.03655	1012.62	811.87	1026.2	5.9075e+06	89003.1	0.531174	1279.19
190	4	Age Body_Mass Corrected_Leg Corrected_Thigh	0.536796	0.508723	278.593	0.460258	5.31161	1012.91	812.122	1026.49	5.9321e+06	89373.8	0.533387	1284.52
191	4	Body_Mass Corrected_Thigh S3CG development$`BM/W`	0.536559	0.508472	278.664	0.470113	5.34552	1012.95	812.153	1026.53	5.93514e+06	89419.5	0.533659	1285.18
192	4	Body_Mass Corrected_Leg development$`∑8S` S3D	0.536343	0.508243	278.729	0.456369	5.37644	1012.98	812.181	1026.56	5.9379e+06	89461.2	0.533908	1285.78
193	4	Body_Mass Corrected_Leg development$`∑8S` development$`BM/W`	0.535562	0.507414	278.964	0.46271	5.48828	1013.1	812.283	1026.68	5.94791e+06	89611.9	0.534808	1287.94
194	4	Body_Mass Corrected_Leg development$`∑8S` Flexed_tensed_Arm	0.534909	0.506721	279.16	0.456372	5.58178	1013.2	812.368	1026.78	5.95627e+06	89737.9	0.53556	1289.76
195	4	Body_Mass Corrected_Leg development$`∑8S` development$`W/Stature`	0.534836	0.506644	279.182	0.455926	5.59216	1013.21	812.378	1026.79	5.9572e+06	89751.9	0.535643	1289.96
196	4	Age Body_Mass development$`∑8S` S3CG	0.533612	0.505346	279.549	0.449295	5.76738	1013.4	812.537	1026.98	5.97288e+06	89988.1	0.537053	1293.35
197	4	Body_Mass development$`∑8S` S3CG development$`W/Stature`	0.533418	0.50514	279.607	0.454439	5.79525	1013.43	812.562	1027.01	5.97537e+06	90025.6	0.537277	1293.89
198	4	Body_Mass Corrected_Leg Corrected_Thigh development$`W/Stature`	0.533021	0.504719	279.726	0.457298	5.85198	1013.49	812.614	1027.07	5.98045e+06	90102.1	0.537733	1294.99
199	4	Body_Mass Corrected_Leg Corrected_Thigh S3CG	0.532535	0.504204	279.871	0.463242	5.92161	1013.56	812.677	1027.14	5.98667e+06	90195.9	0.538293	1296.34
200	4	Age Body_Mass development$`∑8S` S3D	0.532305	0.50396	279.94	0.444325	5.95449	1013.6	812.707	1027.18	5.98962e+06	90240.3	0.538558	1296.98
201	4	Age Body_Mass development$`∑8S` Flexed_tensed_Arm	0.532281	0.503934	279.948	0.449417	5.958	1013.6	812.71	1027.18	5.98993e+06	90245	0.538586	1297.04
202	4	Corrected_Thigh S3CG development$`BM/W` development$`W/Stature`	0.532233	0.503884	279.962	0.462586	5.96477	1013.61	812.716	1027.19	5.99054e+06	90254.1	0.53864	1297.17
203	4	Corrected_Leg Corrected_Thigh Flexed_tensed_Arm development$`BM/W`	0.532133	0.503777	279.992	0.458173	5.9792	1013.63	812.729	1027.2	5.99183e+06	90273.6	0.538756	1297.45
204	4	Corrected_Thigh development$`∑8S` development$`BM/W` development$`W/Stature`	0.531829	0.503455	280.083	0.460899	6.02262	1013.67	812.768	1027.25	5.99571e+06	90332.1	0.539106	1298.3
205	4	Body_Mass development$`∑8S` S3CG development$`BM/W`	0.531765	0.503387	280.102	0.456373	6.03183	1013.68	812.777	1027.26	5.99653e+06	90344.5	0.53918	1298.47
206	4	Corrected_Leg Corrected_Thigh S3CG development$`BM/W`	0.531517	0.503124	280.176	0.458295	6.06731	1013.72	812.809	1027.29	5.99971e+06	90392.3	0.539465	1299.16
207	4	Corrected_Thigh S3CG Flexed_tensed_Arm development$`BM/W`	0.530877	0.502445	280.367	0.45681	6.15894	1013.82	812.892	1027.39	6.00791e+06	90515.8	0.540202	1300.94
208	4	Body_Mass Corrected_Thigh S3CG S3D	0.530624	0.502177	280.443	0.457353	6.1951	1013.85	812.924	1027.43	6.01114e+06	90564.6	0.540493	1301.64
209	4	Body_Mass Corrected_Thigh S3CG Flexed_tensed_Arm	0.530427	0.501968	280.502	0.460114	6.22342	1013.88	812.95	1027.46	6.01367e+06	90602.7	0.540721	1302.18
210	4	Body_Mass development$`∑8S` S3D development$`BM/W`	0.53041	0.50195	280.507	0.451032	6.22577	1013.89	812.952	1027.46	6.01388e+06	90605.9	0.54074	1302.23
211	4	Age Body_Mass Corrected_Leg development$`W/Stature`	0.53001	0.501526	280.626	0.438182	6.28308	1013.95	813.004	1027.52	6.01901e+06	90683.1	0.541201	1303.34
212	4	Corrected_Thigh S3CG S3D development$`BM/W`	0.529724	0.501223	280.712	0.454165	6.32394	1013.99	813.041	1027.57	6.02267e+06	90738.2	0.541529	1304.13
213	4	Corrected_Thigh development$`∑8S` S3CG development$`BM/W`	0.529665	0.50116	280.729	0.457274	6.33249	1014	813.048	1027.57	6.02343e+06	90749.7	0.541598	1304.3
214	4	Body_Mass development$`∑8S` S3CG Flexed_tensed_Arm	0.529643	0.501137	280.736	0.453813	6.33558	1014	813.051	1027.58	6.02371e+06	90753.9	0.541623	1304.36
215	4	Body_Mass Corrected_Leg Corrected_Thigh Flexed_tensed_Arm	0.529137	0.5006	280.887	0.458971	6.40809	1014.08	813.116	1027.65	6.03019e+06	90851.6	0.542206	1305.76
216	4	Age Corrected_Leg Corrected_Thigh Flexed_tensed_Arm	0.529118	0.50058	280.892	0.448501	6.41077	1014.08	813.119	1027.66	6.03043e+06	90855.2	0.542228	1305.81
217	4	Body_Mass development$`∑8S` S3D development$`W/Stature`	0.529044	0.500501	280.915	0.442199	6.42135	1014.09	813.128	1027.67	6.03138e+06	90869.5	0.542313	1306.02
218	4	Body_Mass development$`∑8S` development$`BM/W` development$`W/Stature`	0.528499	0.499923	281.077	0.450518	6.49942	1014.17	813.199	1027.75	6.03836e+06	90974.7	0.542941	1307.53
219	4	Body_Mass development$`∑8S` Flexed_tensed_Arm development$`BM/W`	0.528498	0.499922	281.077	0.4553	6.49952	1014.17	813.199	1027.75	6.03837e+06	90974.9	0.542942	1307.53
220	4	Body_Mass Corrected_Leg development$`BM/W` development$`W/Stature`	0.528473	0.499895	281.085	0.45073	6.50315	1014.18	813.202	1027.75	6.0387e+06	90979.7	0.542971	1307.6
221	4	Body_Mass development$`∑8S` S3CG S3D	0.528122	0.499523	281.189	0.445133	6.55333	1014.23	813.247	1027.81	6.04319e+06	91047.4	0.543374	1308.58
222	4	Body_Mass development$`∑8S` Flexed_tensed_Arm development$`W/Stature`	0.527565	0.498933	281.355	0.44701	6.6331	1014.32	813.319	1027.89	6.05032e+06	91154.9	0.544016	1310.12
223	4	Age Body_Mass Corrected_Leg S3CG	0.526999	0.498332	281.524	0.446307	6.71411	1014.4	813.391	1027.98	6.05757e+06	91264.1	0.544668	1311.69
224	4	Age Body_Mass Corrected_Leg Flexed_tensed_Arm	0.526543	0.497849	281.659	0.442352	6.77938	1014.47	813.45	1028.04	6.06341e+06	91352	0.545193	1312.95
225	4	Body_Mass development$`∑8S` S3D Flexed_tensed_Arm	0.526021	0.497295	281.815	0.444414	6.8541	1014.55	813.517	1028.12	6.07009e+06	91452.7	0.545794	1314.4
226	4	Age Body_Mass Corrected_Leg S3D	0.525654	0.496905	281.924	0.437904	6.9067	1014.6	813.564	1028.18	6.0748e+06	91523.6	0.546217	1315.42
227	4	Age Body_Mass Corrected_Leg development$`BM/W`	0.52468	0.495873	282.213	0.439083	7.04607	1014.75	813.688	1028.32	6.08727e+06	91711.5	0.547338	1318.12
228	4	Body_Mass Corrected_Leg Corrected_Thigh development$`BM/W`	0.524445	0.495624	282.283	0.452401	7.0797	1014.78	813.718	1028.36	6.09027e+06	91756.8	0.547608	1318.77
229	4	Age Corrected_Thigh S3CG Flexed_tensed_Arm	0.523184	0.494286	282.657	0.443853	7.26028	1014.97	813.879	1028.55	6.10643e+06	92000.2	0.549061	1322.27
230	4	Body_Mass Corrected_Leg S3CG development$`W/Stature`	0.523025	0.494118	282.704	0.443347	7.28299	1014.99	813.9	1028.57	6.10846e+06	92030.8	0.549244	1322.71
231	4	Age Corrected_Leg S3CG Flexed_tensed_Arm	0.522883	0.493966	282.746	0.438608	7.30341	1015.02	813.918	1028.59	6.11029e+06	92058.3	0.549408	1323.11
232	4	Body_Mass Corrected_Leg Flexed_tensed_Arm development$`W/Stature`	0.521062	0.492035	283.285	0.439566	7.56409	1015.29	814.149	1028.86	6.13361e+06	92409.7	0.551505	1328.15
233	4	Body_Mass Corrected_Leg S3CG Flexed_tensed_Arm	0.520496	0.491435	283.453	0.446486	7.64514	1015.37	814.221	1028.95	6.14086e+06	92518.9	0.552157	1329.73
234	4	Body_Mass Corrected_Leg Corrected_Thigh S3D	0.520467	0.491404	283.461	0.445313	7.64928	1015.37	814.225	1028.95	6.14123e+06	92524.5	0.55219	1329.81
235	4	Corrected_Leg S3CG Flexed_tensed_Arm development$`BM/W`	0.520293	0.49122	283.512	0.443339	7.67407	1015.4	814.247	1028.98	6.14345e+06	92557.9	0.552389	1330.29
236	4	Age development$`∑8S` development$`BM/W` development$`W/Stature`	0.519921	0.490825	283.622	0.433778	7.72745	1015.45	814.294	1029.03	6.14822e+06	92629.8	0.552819	1331.32
237	4	Body_Mass Corrected_Leg S3D development$`W/Stature`	0.519407	0.49028	283.774	0.434928	7.80103	1015.53	814.359	1029.11	6.1548e+06	92729	0.553411	1332.74
238	4	Age Corrected_Leg Flexed_tensed_Arm development$`BM/W`	0.519122	0.489977	283.858	0.430288	7.84184	1015.57	814.395	1029.15	6.15845e+06	92784	0.553739	1333.54
239	4	Age Corrected_Leg development$`∑8S` Flexed_tensed_Arm	0.51911	0.489966	283.862	0.42979	7.84345	1015.57	814.396	1029.15	6.1586e+06	92786.2	0.553752	1333.57
240	4	Corrected_Leg development$`∑8S` development$`BM/W` development$`W/Stature`	0.518898	0.48974	283.924	0.441969	7.87389	1015.61	814.423	1029.18	6.16132e+06	92827.2	0.553997	1334.16
241	4	Age Corrected_Thigh S3CG S3D	0.518528	0.489347	284.034	0.434135	7.92687	1015.66	814.47	1029.24	6.16606e+06	92898.6	0.554423	1335.18
242	4	Age Corrected_Thigh development$`∑8S` S3CG	0.517272	0.488016	284.404	0.436955	8.10657	1015.85	814.629	1029.42	6.18214e+06	93140.8	0.555868	1338.66
243	4	Age Corrected_Leg S3D Flexed_tensed_Arm	0.516844	0.487562	284.53	0.422922	8.16792	1015.91	814.683	1029.48	6.18762e+06	93223.5	0.556362	1339.85
244	4	Age Corrected_Leg Corrected_Thigh S3CG	0.516318	0.487004	284.685	0.435403	8.24323	1015.99	814.749	1029.56	6.19436e+06	93325	0.556967	1341.31
245	4	Age Corrected_Thigh S3CG development$`W/Stature`	0.516194	0.486873	284.721	0.436195	8.2609	1016	814.764	1029.58	6.19594e+06	93348.8	0.55711	1341.65
246	4	Age Corrected_Leg Flexed_tensed_Arm development$`W/Stature`	0.515917	0.486579	284.803	0.425327	8.30055	1016.04	814.799	1029.62	6.19949e+06	93402.3	0.557429	1342.42
247	4	development$`∑8S` S3CG development$`BM/W` development$`W/Stature`	0.515525	0.486163	284.918	0.432272	8.35668	1016.1	814.848	1029.68	6.20451e+06	93477.9	0.55788	1343.51
248	4	Corrected_Leg Corrected_Thigh development$`∑8S` Flexed_tensed_Arm	0.514039	0.484586	285.355	0.43796	8.5695	1016.32	815.035	1029.9	6.22355e+06	93764.7	0.559592	1347.63
249	4	Corrected_Leg Corrected_Thigh Flexed_tensed_Arm development$`W/Stature`	0.513883	0.484421	285.4	0.440824	8.5918	1016.34	815.054	1029.92	6.22554e+06	93794.8	0.559771	1348.06
250	4	Corrected_Leg development$`∑8S` Flexed_tensed_Arm development$`BM/W`	0.51335	0.483856	285.557	0.43187	8.6681	1016.42	815.121	1030	6.23237e+06	93897.6	0.560385	1349.54
251	4	Body_Mass Corrected_Leg S3CG development$`BM/W`	0.51333	0.483835	285.563	0.436933	8.67099	1016.42	815.124	1030	6.23263e+06	93901.5	0.560408	1349.6
252	4	Body_Mass Corrected_Leg Flexed_tensed_Arm development$`BM/W`	0.512509	0.482964	285.804	0.435383	8.78855	1016.54	815.226	1030.12	6.24314e+06	94060	0.561354	1351.87
253	4	Corrected_Leg development$`∑8S` S3CG Flexed_tensed_Arm	0.512236	0.482675	285.883	0.434596	8.82757	1016.58	815.26	1030.16	6.24664e+06	94112.6	0.561668	1352.63
254	4	Corrected_Leg Corrected_Thigh S3CG Flexed_tensed_Arm	0.512223	0.482661	285.887	0.438582	8.82937	1016.58	815.262	1030.16	6.2468e+06	94115	0.561682	1352.66
255	4	Body_Mass Corrected_Leg S3CG S3D	0.512217	0.482655	285.889	0.432493	8.83022	1016.58	815.263	1030.16	6.24687e+06	94116.1	0.561689	1352.68
256	4	Body_Mass Corrected_Leg S3D Flexed_tensed_Arm	0.51182	0.482234	286.005	0.428112	8.88708	1016.64	815.312	1030.22	6.25196e+06	94192.8	0.562146	1353.78
257	4	Body_Mass Corrected_Leg S3D development$`BM/W`	0.511063	0.48143	286.227	0.429867	8.9955	1016.75	815.407	1030.33	6.26166e+06	94338.9	0.563018	1355.88
258	4	development$`∑8S` Flexed_tensed_Arm development$`BM/W` development$`W/Stature`	0.510818	0.48117	286.299	0.429431	9.03062	1016.79	815.437	1030.36	6.2648e+06	94386.2	0.563301	1356.56
259	4	Corrected_Leg Corrected_Thigh S3D Flexed_tensed_Arm	0.51064	0.480982	286.351	0.42971	9.056	1016.81	815.459	1030.39	6.26707e+06	94420.4	0.563505	1357.05
260	4	Age Corrected_Leg S3D development$`BM/W`	0.51031	0.480632	286.447	0.41842	9.10331	1016.86	815.5	1030.44	6.2713e+06	94484.2	0.563886	1357.97
261	4	development$`∑8S` S3D development$`BM/W` development$`W/Stature`	0.510016	0.48032	286.533	0.424889	9.14538	1016.9	815.537	1030.48	6.27507e+06	94540.9	0.564224	1358.79
262	4	Corrected_Leg S3CG Flexed_tensed_Arm development$`W/Stature`	0.509321	0.479583	286.736	0.432764	9.24484	1017.01	815.623	1030.58	6.28396e+06	94674.9	0.565024	1360.71
263	4	Age Corrected_Leg Corrected_Thigh development$`BM/W`	0.509077	0.479324	286.808	0.420184	9.27975	1017.04	815.654	1030.62	6.28709e+06	94722	0.565305	1361.39
264	4	Corrected_Thigh S3CG Flexed_tensed_Arm development$`W/Stature`	0.508175	0.478368	287.071	0.435419	9.40886	1017.17	815.765	1030.75	6.29864e+06	94896	0.566343	1363.89
265	4	Age Corrected_Leg development$`BM/W` development$`W/Stature`	0.507794	0.477963	287.182	0.416567	9.46348	1017.23	815.813	1030.8	6.30352e+06	94969.6	0.566783	1364.95
266	4	Corrected_Leg S3D Flexed_tensed_Arm development$`BM/W`	0.507768	0.477935	287.19	0.42176	9.46723	1017.23	815.816	1030.81	6.30386e+06	94974.7	0.566813	1365.02
267	4	Corrected_Leg Corrected_Thigh development$`BM/W` development$`W/Stature`	0.507762	0.47793	287.192	0.431514	9.46804	1017.23	815.817	1030.81	6.30393e+06	94975.8	0.566819	1365.04
268	4	Corrected_Leg Flexed_tensed_Arm development$`BM/W` development$`W/Stature`	0.50773	0.477896	287.201	0.428523	9.47262	1017.24	815.821	1030.81	6.30434e+06	94981.9	0.566856	1365.13
269	4	Corrected_Thigh S3CG S3D Flexed_tensed_Arm	0.507601	0.477758	287.239	0.427123	9.49113	1017.25	815.837	1030.83	6.306e+06	95006.9	0.567005	1365.48
270	4	Corrected_Thigh development$`∑8S` S3CG Flexed_tensed_Arm	0.507409	0.477555	287.294	0.430814	9.51856	1017.28	815.86	1030.86	6.30845e+06	95043.9	0.567226	1366.02
271	4	Age Corrected_Leg development$`∑8S` development$`BM/W`	0.50702	0.477142	287.408	0.416295	9.57428	1017.34	815.908	1030.91	6.31343e+06	95119	0.567674	1367.09
272	4	Corrected_Leg Corrected_Thigh S3D development$`BM/W`	0.506843	0.476955	287.459	0.426506	9.59956	1017.36	815.93	1030.94	6.3157e+06	95153	0.567877	1367.58
273	4	Corrected_Leg S3CG S3D Flexed_tensed_Arm	0.505635	0.475674	287.811	0.420545	9.77251	1017.54	816.079	1031.11	6.33117e+06	95386.1	0.569268	1370.93
274	4	Corrected_Leg Corrected_Thigh development$`∑8S` development$`BM/W`	0.504622	0.474599	288.106	0.424625	9.9176	1017.68	816.204	1031.26	6.34415e+06	95581.7	0.570436	1373.74
275	4	Age Corrected_Leg S3CG development$`BM/W`	0.504174	0.474124	288.236	0.410705	9.98168	1017.75	816.259	1031.32	6.34988e+06	95668	0.570951	1374.99
276	4	Corrected_Leg development$`∑8S` S3D Flexed_tensed_Arm	0.503701	0.473622	288.374	0.413028	10.0495	1017.81	816.318	1031.39	6.35594e+06	95759.4	0.571496	1376.3
277	4	Corrected_Leg development$`∑8S` Flexed_tensed_Arm development$`W/Stature`	0.503472	0.473379	288.44	0.419905	10.0822	1017.85	816.346	1031.42	6.35887e+06	95803.5	0.57176	1376.93
278	4	Corrected_Leg S3D Flexed_tensed_Arm development$`W/Stature`	0.502324	0.472162	288.773	0.416721	10.2465	1018.01	816.487	1031.59	6.37357e+06	96025	0.573081	1380.12
279	4	Corrected_Leg development$`∑8S` S3D development$`BM/W`	0.502282	0.472117	288.786	0.420368	10.2526	1018.02	816.492	1031.59	6.37412e+06	96033.2	0.57313	1380.23
280	4	Corrected_Thigh development$`∑8S` S3CG development$`W/Stature`	0.501796	0.471602	288.927	0.427475	10.3221	1018.09	816.551	1031.66	6.38033e+06	96126.9	0.573689	1381.58
281	4	Corrected_Thigh development$`∑8S` S3CG S3D	0.501156	0.470923	289.112	0.419445	10.4137	1018.18	816.63	1031.75	6.38853e+06	96250.3	0.574426	1383.35
282	4	Body_Mass S3CG development$`BM/W` development$`W/Stature`	0.50058	0.470312	289.279	0.418969	10.4963	1018.26	816.7	1031.84	6.39591e+06	96361.6	0.57509	1384.95
283	4	Corrected_Leg Corrected_Thigh S3CG S3D	0.500251	0.469963	289.374	0.419009	10.5433	1018.31	816.74	1031.88	6.40012e+06	96425	0.575468	1385.87
284	4	Corrected_Leg S3D development$`BM/W` development$`W/Stature`	0.500235	0.469946	289.379	0.417127	10.5456	1018.31	816.742	1031.88	6.40033e+06	96428.1	0.575487	1385.91
285	4	Corrected_Thigh S3CG S3D development$`W/Stature`	0.5001	0.469803	289.418	0.42205	10.5649	1018.33	816.759	1031.9	6.40205e+06	96454.1	0.575642	1386.28
286	4	Corrected_Leg Corrected_Thigh development$`∑8S` S3CG	0.499909	0.469601	289.473	0.422427	10.5923	1018.35	816.782	1031.93	6.4045e+06	96491	0.575862	1386.81
287	4	Corrected_Leg development$`∑8S` S3CG development$`BM/W`	0.49913	0.468774	289.699	0.412514	10.7039	1018.46	816.877	1032.04	6.41448e+06	96641.4	0.57676	1388.98
288	4	Corrected_Leg S3CG S3D development$`BM/W`	0.499123	0.468767	289.701	0.412873	10.7048	1018.47	816.878	1032.04	6.41457e+06	96642.6	0.576767	1388.99
289	4	Corrected_Leg Corrected_Thigh S3CG development$`W/Stature`	0.498716	0.468335	289.819	0.425618	10.7631	1018.52	816.928	1032.1	6.41979e+06	96721.3	0.577237	1390.12
290	4	Body_Mass Flexed_tensed_Arm development$`BM/W` development$`W/Stature`	0.498572	0.468183	289.86	0.423354	10.7836	1018.54	816.945	1032.12	6.42162e+06	96748.9	0.577401	1390.52
291	4	Corrected_Leg S3CG development$`BM/W` development$`W/Stature`	0.497739	0.467299	290.101	0.414786	10.9029	1018.66	817.046	1032.24	6.43229e+06	96909.6	0.578361	1392.83
292	4	Age Corrected_Leg S3CG S3D	0.496086	0.465545	290.578	0.399983	11.1396	1018.9	817.247	1032.47	6.45347e+06	97228.7	0.580265	1397.42
293	4	Corrected_Thigh development$`∑8S` Flexed_tensed_Arm development$`BM/W`	0.495017	0.464412	290.886	0.416449	11.2926	1019.05	817.377	1032.62	6.46715e+06	97434.9	0.581496	1400.38
294	4	Age development$`∑8S` Flexed_tensed_Arm development$`W/Stature`	0.492945	0.462214	291.482	0.400511	11.5892	1019.34	817.627	1032.91	6.49369e+06	97834.7	0.583882	1406.13
295	4	Body_Mass Corrected_Thigh Flexed_tensed_Arm development$`W/Stature`	0.491239	0.460405	291.972	0.412591	11.8335	1019.57	817.832	1033.15	6.51554e+06	98163.9	0.585846	1410.86
296	4	Age Corrected_Leg S3D development$`W/Stature`	0.490415	0.459531	292.208	0.396255	11.9514	1019.69	817.931	1033.27	6.52609e+06	98322.8	0.586795	1413.14
297	4	Age Corrected_Leg Corrected_Thigh S3D	0.489391	0.458445	292.502	0.396673	12.098	1019.83	818.054	1033.41	6.5392e+06	98520.4	0.587974	1415.98
298	4	Age Body_Mass development$`BM/W` development$`W/Stature`	0.489361	0.458413	292.51	0.401892	12.1023	1019.84	818.058	1033.41	6.53959e+06	98526.2	0.588009	1416.06
299	4	Age Body_Mass Corrected_Thigh Flexed_tensed_Arm	0.489342	0.458393	292.516	0.40707	12.105	1019.84	818.06	1033.41	6.53983e+06	98529.9	0.58803	1416.12
300	4	Age Corrected_Leg development$`∑8S` S3D	0.488534	0.457536	292.747	0.396198	12.2207	1019.95	818.157	1033.53	6.55018e+06	98685.8	0.588961	1418.36
301	4	Age development$`∑8S` Flexed_tensed_Arm development$`BM/W`	0.488149	0.457127	292.857	0.398293	12.2759	1020	818.203	1033.58	6.55511e+06	98760.1	0.589405	1419.43
302	4	Age Body_Mass S3CG S3D	0.48766	0.456609	292.997	0.393218	12.3458	1020.07	818.261	1033.65	6.56137e+06	98854.4	0.589967	1420.78
303	4	Age Corrected_Leg S3CG development$`W/Stature`	0.487461	0.456399	293.054	0.391103	12.3742	1020.1	818.285	1033.68	6.56391e+06	98892.7	0.590196	1421.33
304	4	Age Body_Mass S3CG development$`BM/W`	0.487401	0.456334	293.071	0.395559	12.383	1020.11	818.292	1033.68	6.56469e+06	98904.5	0.590266	1421.5
305	4	Age Body_Mass S3CG development$`W/Stature`	0.487346	0.456276	293.087	0.38832	12.3908	1020.12	818.299	1033.69	6.56539e+06	98915	0.590329	1421.65
306	4	Age Corrected_Leg development$`∑8S` S3CG	0.487087	0.456001	293.161	0.390983	12.4279	1020.15	818.33	1033.73	6.56871e+06	98965	0.590627	1422.37
307	4	Age Body_Mass S3CG Flexed_tensed_Arm	0.487009	0.455919	293.183	0.396109	12.439	1020.16	818.339	1033.74	6.56971e+06	98980	0.590717	1422.59
308	4	Age Corrected_Thigh development$`∑8S` Flexed_tensed_Arm	0.486331	0.4552	293.377	0.399953	12.5361	1020.26	818.42	1033.83	6.57839e+06	99110.8	0.591498	1424.47
309	4	Age development$`∑8S` S3D Flexed_tensed_Arm	0.485719	0.45455	293.552	0.384765	12.6237	1020.34	818.493	1033.92	6.58623e+06	99229	0.592203	1426.17
310	4	Body_Mass S3D development$`BM/W` development$`W/Stature`	0.485695	0.454525	293.558	0.403399	12.6271	1020.34	818.495	1033.92	6.58653e+06	99233.5	0.59223	1426.23
311	4	development$`∑8S` S3D Flexed_tensed_Arm development$`BM/W`	0.485622	0.454448	293.579	0.397451	12.6375	1020.35	818.504	1033.93	6.58747e+06	99247.6	0.592314	1426.43
312	4	Body_Mass Corrected_Thigh S3D Flexed_tensed_Arm	0.485539	0.454359	293.603	0.407465	12.6495	1020.37	818.514	1033.94	6.58854e+06	99263.7	0.59241	1426.66
313	4	Body_Mass S3CG Flexed_tensed_Arm development$`W/Stature`	0.485514	0.454333	293.61	0.39667	12.653	1020.37	818.517	1033.95	6.58885e+06	99268.4	0.592438	1426.73
314	4	Age Body_Mass Flexed_tensed_Arm development$`W/Stature`	0.485261	0.454065	293.682	0.390942	12.6893	1020.4	818.547	1033.98	6.5921e+06	99317.3	0.59273	1427.44
315	4	Body_Mass Corrected_Thigh development$`BM/W` development$`W/Stature`	0.485257	0.454061	293.683	0.404828	12.6898	1020.4	818.548	1033.98	6.59214e+06	99318	0.592734	1427.44
316	4	Age Body_Mass S3D Flexed_tensed_Arm	0.484664	0.453432	293.852	0.393481	12.7747	1020.49	818.618	1034.06	6.59974e+06	99432.5	0.593417	1429.09
317	4	development$`∑8S` S3CG Flexed_tensed_Arm development$`BM/W`	0.484648	0.453414	293.857	0.40142	12.7771	1020.49	818.62	1034.06	6.59995e+06	99435.6	0.593436	1429.14
318	4	Age development$`∑8S` S3CG Flexed_tensed_Arm	0.484551	0.453312	293.885	0.394983	12.7909	1020.5	818.632	1034.08	6.60119e+06	99454.2	0.593547	1429.4
319	4	Body_Mass Corrected_Thigh Flexed_tensed_Arm development$`BM/W`	0.484392	0.453143	293.93	0.407711	12.8136	1020.52	818.65	1034.1	6.60322e+06	99484.9	0.59373	1429.84
320	4	Corrected_Thigh development$`∑8S` Flexed_tensed_Arm development$`W/Stature`	0.484336	0.453084	293.946	0.405514	12.8217	1020.53	818.657	1034.11	6.60394e+06	99495.7	0.593795	1430
321	4	Body_Mass S3CG S3D development$`W/Stature`	0.484236	0.452978	293.974	0.391849	12.836	1020.55	818.669	1034.12	6.60522e+06	99515	0.59391	1430.28
322	4	Body_Mass S3D Flexed_tensed_Arm development$`W/Stature`	0.483327	0.452014	294.233	0.397122	12.9661	1020.67	818.777	1034.25	6.61686e+06	99690.4	0.594957	1432.8
323	4	Age Body_Mass Flexed_tensed_Arm development$`BM/W`	0.482977	0.451642	294.333	0.395157	13.0163	1020.72	818.818	1034.29	6.62135e+06	99758.1	0.59536	1433.77
324	4	development$`∑8S` S3D Flexed_tensed_Arm development$`W/Stature`	0.482084	0.450696	294.587	0.382721	13.144	1020.84	818.924	1034.42	6.63278e+06	99930.2	0.596388	1436.24
325	4	Body_Mass S3CG S3D Flexed_tensed_Arm	0.481923	0.450524	294.633	0.393985	13.1671	1020.86	818.943	1034.44	6.63484e+06	99961.4	0.596574	1436.69
326	4	Body_Mass S3CG Flexed_tensed_Arm development$`BM/W`	0.481283	0.449846	294.815	0.396888	13.2587	1020.95	819.019	1034.53	6.64304e+06	100085	0.59731	1438.47
327	4	development$`∑8S` S3CG Flexed_tensed_Arm development$`W/Stature`	0.481282	0.449845	294.815	0.398729	13.2589	1020.95	819.019	1034.53	6.64305e+06	100085	0.597312	1438.47
328	4	Corrected_Thigh development$`∑8S` S3D Flexed_tensed_Arm	0.481281	0.449844	294.815	0.393871	13.259	1020.95	819.019	1034.53	6.64306e+06	100085	0.597312	1438.47
329	4	Body_Mass S3CG S3D development$`BM/W`	0.480806	0.44934	294.95	0.390842	13.3271	1021.02	819.075	1034.59	6.64915e+06	100177	0.59786	1439.79
330	4	development$`∑8S` S3CG S3D Flexed_tensed_Arm	0.478802	0.447214	295.519	0.38738	13.6139	1021.29	819.311	1034.87	6.67481e+06	100564	0.600167	1445.35
331	4	Body_Mass S3D Flexed_tensed_Arm development$`BM/W`	0.478597	0.446997	295.577	0.393917	13.6433	1021.32	819.335	1034.89	6.67744e+06	100603	0.600403	1445.91
332	4	Corrected_Leg development$`∑8S` S3CG S3D	0.478211	0.446587	295.687	0.384062	13.6986	1021.37	819.381	1034.95	6.68239e+06	100678	0.600848	1446.99
333	4	Corrected_Leg S3CG S3D development$`W/Stature`	0.477847	0.446201	295.79	0.387695	13.7507	1021.42	819.423	1035	6.68705e+06	100748	0.601268	1448
334	4	Age S3CG S3D Flexed_tensed_Arm	0.477419	0.445748	295.911	0.378131	13.8119	1021.48	819.473	1035.05	6.69252e+06	100830	0.60176	1449.18
335	4	Corrected_Thigh S3D Flexed_tensed_Arm development$`BM/W`	0.475762	0.44399	296.38	0.389838	14.0491	1021.7	819.668	1035.28	6.71374e+06	101150	0.603668	1453.78
336	4	Age Body_Mass S3D development$`W/Stature`	0.4752	0.443394	296.538	0.377451	14.1296	1021.78	819.733	1035.35	6.72095e+06	101259	0.604315	1455.34
337	4	Age S3CG Flexed_tensed_Arm development$`BM/W`	0.474694	0.442857	296.681	0.379853	14.202	1021.85	819.793	1035.42	6.72742e+06	101356	0.604898	1456.74
338	4	Age Corrected_Thigh Flexed_tensed_Arm development$`BM/W`	0.474387	0.442532	296.768	0.382292	14.2459	1021.89	819.828	1035.46	6.73135e+06	101415	0.605251	1457.59
339	4	Age Body_Mass S3D development$`BM/W`	0.474181	0.442314	296.826	0.380886	14.2754	1021.92	819.852	1035.49	6.73399e+06	101455	0.605488	1458.16
340	4	Age Corrected_Thigh S3D Flexed_tensed_Arm	0.473809	0.441918	296.931	0.37843	14.3288	1021.97	819.896	1035.54	6.73876e+06	101527	0.605917	1459.19
341	4	Age Body_Mass Corrected_Thigh S3D	0.473574	0.441669	296.997	0.386242	14.3624	1022	819.923	1035.57	6.74177e+06	101572	0.606187	1459.84
342	4	Age Corrected_Leg Corrected_Thigh development$`W/Stature`	0.47342	0.441506	297.041	0.377756	14.3843	1022.02	819.941	1035.59	6.74373e+06	101602	0.606364	1460.27
343	4	Age Corrected_Leg development$`∑8S` development$`W/Stature`	0.473333	0.441414	297.065	0.383743	14.3968	1022.03	819.951	1035.61	6.74485e+06	101619	0.606465	1460.51
344	4	Age S3CG Flexed_tensed_Arm development$`W/Stature`	0.473186	0.441258	297.107	0.378383	14.4179	1022.05	819.968	1035.63	6.74673e+06	101647	0.606634	1460.92
345	4	Corrected_Leg development$`∑8S` S3CG development$`W/Stature`	0.473162	0.441233	297.114	0.382521	14.4213	1022.05	819.971	1035.63	6.74704e+06	101652	0.606662	1460.99
346	4	Age S3D Flexed_tensed_Arm development$`BM/W`	0.473052	0.441116	297.145	0.377627	14.437	1022.07	819.984	1035.64	6.74845e+06	101673	0.606788	1461.29
347	4	Body_Mass Corrected_Thigh S3D development$`W/Stature`	0.472518	0.44055	297.295	0.386333	14.5135	1022.14	820.046	1035.72	6.75528e+06	101776	0.607403	1462.77
348	4	S3CG S3D Flexed_tensed_Arm development$`BM/W`	0.47248	0.44051	297.306	0.379668	14.5189	1022.15	820.051	1035.72	6.75577e+06	101783	0.607447	1462.88
349	4	Corrected_Thigh Flexed_tensed_Arm development$`BM/W` development$`W/Stature`	0.472325	0.440344	297.35	0.390587	14.5412	1022.17	820.069	1035.74	6.75777e+06	101813	0.607626	1463.31
350	4	Age development$`∑8S` S3CG development$`W/Stature`	0.471869	0.439861	297.478	0.374341	14.6064	1022.23	820.122	1035.8	6.7636e+06	101901	0.608151	1464.57
351	4	Age Corrected_Leg Corrected_Thigh development$`∑8S`	0.47139	0.439353	297.613	0.375476	14.6751	1022.29	820.177	1035.87	6.76974e+06	101994	0.608703	1465.9
352	4	Age S3D Flexed_tensed_Arm development$`W/Stature`	0.470554	0.438466	297.848	0.371127	14.7947	1022.4	820.274	1035.98	6.78044e+06	102155	0.609665	1468.22
353	4	development$`∑8S` S3CG S3D development$`BM/W`	0.470468	0.438375	297.872	0.377139	14.807	1022.42	820.284	1035.99	6.78154e+06	102172	0.609764	1468.46
354	4	Age S3CG S3D development$`BM/W`	0.470356	0.438256	297.904	0.369183	14.8231	1022.43	820.297	1036.01	6.78298e+06	102193	0.609893	1468.77
355	4	S3CG Flexed_tensed_Arm development$`BM/W` development$`W/Stature`	0.470086	0.43797	297.98	0.383208	14.8617	1022.47	820.329	1036.04	6.78644e+06	102245	0.610204	1469.52
356	4	Age development$`∑8S` S3CG S3D	0.469542	0.437393	298.133	0.368054	14.9396	1022.54	820.392	1036.12	6.7934e+06	102350	0.61083	1471.03
357	4	S3CG S3D Flexed_tensed_Arm development$`W/Stature`	0.469467	0.437314	298.154	0.379041	14.9502	1022.55	820.4	1036.13	6.79436e+06	102365	0.610916	1471.23
358	4	Corrected_Leg Corrected_Thigh development$`∑8S` S3D	0.469201	0.437031	298.229	0.378199	14.9884	1022.59	820.431	1036.16	6.79777e+06	102416	0.611223	1471.97
359	4	Age development$`∑8S` S3CG development$`BM/W`	0.469134	0.43696	298.247	0.370739	14.998	1022.59	820.439	1036.17	6.79863e+06	102429	0.6113	1472.16
360	4	Age Body_Mass Corrected_Thigh development$`W/Stature`	0.469113	0.436938	298.253	0.37219	15.001	1022.6	820.441	1036.17	6.7989e+06	102433	0.611325	1472.22
361	4	Corrected_Leg Corrected_Thigh S3D development$`W/Stature`	0.469068	0.436891	298.266	0.380457	15.0074	1022.6	820.446	1036.18	6.79947e+06	102442	0.611376	1472.34
362	4	Body_Mass Corrected_Thigh S3D development$`BM/W`	0.468465	0.43625	298.435	0.382459	15.0938	1022.68	820.516	1036.26	6.8072e+06	102558	0.612071	1474.01
363	4	S3D Flexed_tensed_Arm development$`BM/W` development$`W/Stature`	0.468381	0.436161	298.459	0.383115	15.1058	1022.7	820.526	1036.27	6.80828e+06	102574	0.612168	1474.25
364	4	Age S3CG S3D development$`W/Stature`	0.468051	0.435811	298.552	0.367142	15.1531	1022.74	820.564	1036.32	6.8125e+06	102638	0.612548	1475.16
365	4	Corrected_Leg development$`∑8S` S3D development$`W/Stature`	0.467995	0.435752	298.567	0.373208	15.161	1022.75	820.57	1036.32	6.81321e+06	102649	0.612612	1475.32
366	4	Age Flexed_tensed_Arm development$`BM/W` development$`W/Stature`	0.467989	0.435746	298.569	0.37529	15.1619	1022.75	820.571	1036.32	6.81329e+06	102650	0.612619	1475.33
367	4	Age Corrected_Thigh Flexed_tensed_Arm development$`W/Stature`	0.467272	0.434986	298.77	0.375594	15.2645	1022.84	820.654	1036.42	6.82247e+06	102788	0.613444	1477.32
368	4	Age Body_Mass Corrected_Thigh development$`BM/W`	0.467096	0.434799	298.819	0.374826	15.2897	1022.87	820.674	1036.44	6.82473e+06	102822	0.613647	1477.81
369	4	Corrected_Thigh S3D Flexed_tensed_Arm development$`W/Stature`	0.466758	0.434441	298.914	0.382076	15.3381	1022.91	820.713	1036.49	6.82905e+06	102887	0.614036	1478.74
370	4	Age S3CG development$`BM/W` development$`W/Stature`	0.466363	0.434022	299.025	0.36696	15.3946	1022.96	820.759	1036.54	6.83411e+06	102964	0.614491	1479.84
371	4	S3CG S3D development$`BM/W` development$`W/Stature`	0.46619	0.433838	299.073	0.373566	15.4194	1022.99	820.778	1036.56	6.83633e+06	102997	0.61469	1480.32
372	4	development$`∑8S` S3CG S3D development$`W/Stature`	0.464101	0.431622	299.658	0.360746	15.7185	1023.26	821.019	1036.84	6.86308e+06	103400	0.617096	1486.11
373	4	Corrected_Leg Corrected_Thigh development$`∑8S` development$`W/Stature`	0.459528	0.426773	300.933	0.369167	16.3731	1023.87	821.541	1037.44	6.92164e+06	104282	0.622361	1498.79
374	4	Age S3D development$`BM/W` development$`W/Stature`	0.44257	0.408786	305.618	0.342188	18.8009	1026.06	823.445	1039.64	7.13883e+06	107554	0.641889	1545.82
375	4	Corrected_Thigh S3D development$`BM/W` development$`W/Stature`	0.439288	0.405306	306.516	0.346645	19.2706	1026.48	823.807	1040.05	7.18085e+06	108188	0.645668	1554.92
376	4	Corrected_Thigh development$`∑8S` S3D development$`BM/W`	0.437952	0.403888	306.882	0.339729	19.462	1026.65	823.954	1040.22	7.19797e+06	108445	0.647207	1558.63
377	4	Corrected_Thigh development$`∑8S` S3D development$`W/Stature`	0.434906	0.400658	307.712	0.32082	19.898	1027.03	824.288	1040.61	7.23698e+06	109033	0.650714	1567.08
378	4	Age development$`∑8S` S3D development$`BM/W`	0.434119	0.399824	307.926	0.334412	20.0106	1027.13	824.374	1040.71	7.24705e+06	109185	0.65162	1569.26
379	4	Age development$`∑8S` S3D development$`W/Stature`	0.433039	0.398678	308.22	0.316941	20.1652	1027.26	824.492	1040.84	7.26088e+06	109393	0.652864	1572.25
380	4	Age Corrected_Thigh development$`∑8S` development$`W/Stature`	0.430296	0.395768	308.965	0.323592	20.558	1027.61	824.79	1041.18	7.29602e+06	109923	0.656023	1579.86
381	4	Age Corrected_Thigh S3D development$`BM/W`	0.424807	0.389947	310.449	0.320445	21.3438	1028.29	825.383	1041.86	7.36631e+06	110982	0.662344	1595.08
382	4	Age Corrected_Thigh development$`BM/W` development$`W/Stature`	0.418255	0.382998	312.213	0.303801	22.2817	1029.09	826.085	1042.67	7.45022e+06	112246	0.669888	1613.25
383	4	Age Corrected_Thigh S3D development$`W/Stature`	0.415088	0.379639	313.061	0.305781	22.7351	1029.48	826.422	1043.05	7.49078e+06	112857	0.673535	1622.03
384	4	Age Corrected_Thigh development$`∑8S` S3D	0.414379	0.378887	313.251	0.301969	22.8366	1029.56	826.497	1043.14	7.49985e+06	112994	0.674351	1624
385	4	Age Corrected_Thigh development$`∑8S` development$`BM/W`	0.41238	0.376767	313.785	0.294273	23.1228	1029.81	826.708	1043.38	7.52546e+06	113379	0.676653	1629.54
386	5	Age Body_Mass Corrected_Leg Corrected_Thigh development$`∑8S`	0.570011	0.536935	268.419	0.480393	2.55661	1009.63	809.936	1025.47	5.59277e+06	85349.9	0.509372	1229.68
387	5	Age Body_Mass Corrected_Leg development$`∑8S` S3CG	0.566831	0.533511	269.409	0.475264	3.01177	1010.15	810.362	1025.99	5.63413e+06	85981	0.513138	1238.77
388	5	Body_Mass Corrected_Leg development$`∑8S` S3CG Flexed_tensed_Arm	0.561222	0.52747	271.148	0.477856	3.81482	1011.07	811.108	1026.91	5.70709e+06	87094.4	0.519783	1254.81
389	5	Age Body_Mass Corrected_Thigh development$`∑8S` S3CG	0.559823	0.525963	271.58	0.466828	4.01508	1011.29	811.293	1027.13	5.72529e+06	87372.1	0.52144	1258.81
390	5	Body_Mass Corrected_Leg Corrected_Thigh development$`∑8S` Flexed_tensed_Arm	0.556934	0.522852	272.47	0.473093	4.4287	1011.76	811.673	1027.6	5.76286e+06	87945.6	0.524863	1267.07
391	5	Body_Mass Corrected_Leg Corrected_Thigh development$`∑8S` S3D	0.55615	0.522008	272.711	0.469403	4.54086	1011.88	811.776	1027.72	5.77306e+06	88101.1	0.525791	1269.31
392	5	Body_Mass Corrected_Leg Corrected_Thigh development$`∑8S` development$`BM/W`	0.554542	0.520276	273.204	0.471233	4.77108	1012.14	811.986	1027.98	5.79397e+06	88420.3	0.527696	1273.91
393	5	Body_Mass Corrected_Leg Corrected_Thigh development$`∑8S` S3CG	0.554413	0.520137	273.244	0.468715	4.78957	1012.16	812.003	1028	5.79565e+06	88446	0.527849	1274.28
394	5	Age Body_Mass Corrected_Thigh development$`∑8S` development$`W/Stature`	0.554359	0.520079	273.26	0.459086	4.79732	1012.17	812.01	1028.01	5.79636e+06	88456.7	0.527913	1274.44
395	5	Body_Mass Corrected_Leg Corrected_Thigh development$`∑8S` development$`W/Stature`	0.554344	0.520063	273.265	0.468134	4.79939	1012.17	812.012	1028.01	5.79654e+06	88459.6	0.52793	1274.48
396	5	Body_Mass Corrected_Leg development$`∑8S` S3CG S3D	0.553738	0.51941	273.451	0.463536	4.88618	1012.27	812.091	1028.11	5.80443e+06	88579.9	0.528649	1276.21
397	5	Body_Mass Corrected_Leg development$`∑8S` S3CG development$`W/Stature`	0.552904	0.518512	273.706	0.464166	5.00564	1012.4	812.199	1028.24	5.81528e+06	88745.5	0.529637	1278.6
398	5	Body_Mass Corrected_Leg development$`∑8S` S3CG development$`BM/W`	0.552471	0.518045	273.839	0.466402	5.06763	1012.47	812.256	1028.31	5.82092e+06	88831.5	0.53015	1279.84
399	5	Age Body_Mass Corrected_Leg development$`∑8S` development$`BM/W`	0.551477	0.516975	274.143	0.456956	5.20994	1012.63	812.385	1028.47	5.83384e+06	89028.8	0.531328	1282.68
400	5	Age Body_Mass Corrected_Thigh S3CG development$`W/Stature`	0.550402	0.515817	274.471	0.453293	5.36383	1012.8	812.524	1028.64	5.84783e+06	89242.2	0.532601	1285.75
401	5	Age Body_Mass Corrected_Thigh development$`∑8S` development$`BM/W`	0.550396	0.515811	274.473	0.457896	5.36468	1012.8	812.525	1028.64	5.8479e+06	89243.4	0.532608	1285.77
402	5	Age Body_Mass Corrected_Leg Corrected_Thigh S3CG	0.550217	0.515619	274.527	0.461791	5.39019	1012.83	812.548	1028.67	5.85022e+06	89278.7	0.532819	1286.28
403	5	Age Body_Mass Corrected_Thigh development$`∑8S` Flexed_tensed_Arm	0.550055	0.515444	274.577	0.459963	5.41343	1012.85	812.569	1028.69	5.85233e+06	89311	0.533012	1286.74
404	5	Age Body_Mass Corrected_Leg development$`∑8S` development$`W/Stature`	0.548873	0.51417	274.937	0.447313	5.58273	1013.04	812.722	1028.88	5.86772e+06	89545.7	0.534413	1290.13
405	5	Body_Mass Corrected_Thigh development$`∑8S` S3CG S3D	0.548859	0.514155	274.942	0.457795	5.58472	1013.04	812.724	1028.88	5.8679e+06	89548.5	0.534429	1290.17
406	5	Age Body_Mass Corrected_Leg development$`∑8S` S3D	0.548367	0.513626	275.091	0.444808	5.65507	1013.12	812.787	1028.96	5.87429e+06	89646	0.535011	1291.57
407	5	Age Body_Mass Corrected_Thigh S3CG development$`BM/W`	0.54835	0.513608	275.097	0.458493	5.65755	1013.12	812.789	1028.96	5.87451e+06	89649.4	0.535032	1291.62
408	5	Age Body_Mass Corrected_Leg development$`∑8S` Flexed_tensed_Arm	0.548005	0.513236	275.202	0.447746	5.70693	1013.17	812.834	1029.01	5.879e+06	89717.9	0.53544	1292.61
409	5	Age Body_Mass Corrected_Leg Corrected_Thigh Flexed_tensed_Arm	0.547326	0.512505	275.408	0.45814	5.80416	1013.28	812.921	1029.12	5.88783e+06	89852.7	0.536245	1294.55
410	5	Body_Mass Corrected_Thigh development$`∑8S` S3CG development$`BM/W`	0.547284	0.51246	275.421	0.463578	5.81015	1013.29	812.927	1029.13	5.88838e+06	89861	0.536294	1294.67
411	5	Body_Mass Corrected_Thigh development$`∑8S` S3CG Flexed_tensed_Arm	0.547178	0.512345	275.453	0.459547	5.82536	1013.3	812.94	1029.14	5.88976e+06	89882.1	0.53642	1294.97
412	5	Body_Mass Corrected_Thigh development$`∑8S` S3CG development$`W/Stature`	0.546974	0.512126	275.515	0.458067	5.85455	1013.34	812.966	1029.18	5.89241e+06	89922.6	0.536662	1295.56
413	5	Age Body_Mass Corrected_Thigh S3CG Flexed_tensed_Arm	0.546104	0.511189	275.78	0.455876	5.97906	1013.47	813.078	1029.31	5.90372e+06	90095.2	0.537692	1298.04
414	5	Age Body_Mass Corrected_Thigh S3CG S3D	0.546021	0.5111	275.805	0.451819	5.99091	1013.49	813.089	1029.32	5.9048e+06	90111.7	0.53779	1298.28
415	5	Age Body_Mass Corrected_Thigh development$`∑8S` S3D	0.545372	0.510401	276.002	0.447374	6.08382	1013.59	813.172	1029.43	5.91324e+06	90240.5	0.538559	1300.14
416	5	Age Body_Mass development$`∑8S` S3CG development$`W/Stature`	0.545236	0.510254	276.043	0.443951	6.10334	1013.61	813.19	1029.45	5.91502e+06	90267.5	0.53872	1300.53
417	5	Corrected_Leg Corrected_Thigh development$`∑8S` development$`BM/W` development$`W/Stature`	0.544981	0.50998	276.12	0.460673	6.13977	1013.65	813.222	1029.49	5.91833e+06	90318.1	0.539022	1301.25
418	5	Age Body_Mass Corrected_Leg Corrected_Thigh development$`W/Stature`	0.544873	0.509863	276.153	0.444792	6.15534	1013.67	813.236	1029.5	5.91974e+06	90339.6	0.539151	1301.57
419	5	Age Corrected_Leg Corrected_Thigh Flexed_tensed_Arm development$`BM/W`	0.544168	0.509104	276.367	0.447461	6.25623	1013.77	813.326	1029.61	5.92891e+06	90479.5	0.539986	1303.58
420	5	Body_Mass Corrected_Thigh development$`∑8S` Flexed_tensed_Arm development$`W/Stature`	0.543775	0.50868	276.486	0.456155	6.31255	1013.84	813.377	1029.67	5.93402e+06	90557.6	0.540452	1304.71
421	5	Body_Mass Corrected_Leg Corrected_Thigh Flexed_tensed_Arm development$`W/Stature`	0.543694	0.508594	276.511	0.456392	6.32406	1013.85	813.387	1029.69	5.93507e+06	90573.6	0.540547	1304.94
422	5	Body_Mass Corrected_Thigh development$`∑8S` S3D Flexed_tensed_Arm	0.543473	0.508355	276.578	0.455846	6.35579	1013.88	813.415	1029.72	5.93795e+06	90617.6	0.540809	1305.57
423	5	Body_Mass Corrected_Thigh development$`∑8S` S3D development$`W/Stature`	0.543408	0.508285	276.598	0.448241	6.36506	1013.89	813.424	1029.73	5.93879e+06	90630.4	0.540886	1305.75
424	5	Age Body_Mass development$`∑8S` S3CG development$`BM/W`	0.543108	0.507962	276.688	0.446022	6.40804	1013.94	813.462	1029.78	5.9427e+06	90690	0.541242	1306.61
425	5	Body_Mass Corrected_Leg Corrected_Thigh S3CG development$`W/Stature`	0.543105	0.507959	276.689	0.455551	6.40844	1013.94	813.462	1029.78	5.94274e+06	90690.6	0.541245	1306.62
426	5	Body_Mass Corrected_Thigh development$`∑8S` development$`BM/W` development$`W/Stature`	0.543065	0.507916	276.701	0.454165	6.41413	1013.95	813.467	1029.79	5.94325e+06	90698.5	0.541292	1306.74
427	5	Age Body_Mass Corrected_Leg development$`BM/W` development$`W/Stature`	0.542887	0.507725	276.755	0.442299	6.43958	1013.97	813.49	1029.81	5.94556e+06	90733.7	0.541503	1307.24
428	5	Age Corrected_Thigh S3CG development$`BM/W` development$`W/Stature`	0.54281	0.507641	276.779	0.447572	6.45064	1013.99	813.5	1029.82	5.94657e+06	90749.1	0.541594	1307.46
429	5	Corrected_Thigh development$`∑8S` S3CG development$`BM/W` development$`W/Stature`	0.542318	0.507112	276.927	0.454318	6.521	1014.06	813.563	1029.9	5.95296e+06	90846.6	0.542177	1308.87
430	5	Body_Mass Corrected_Thigh development$`∑8S` Flexed_tensed_Arm development$`BM/W`	0.542243	0.507031	276.95	0.458417	6.53182	1014.07	813.572	1029.91	5.95395e+06	90861.6	0.542266	1309.09
431	5	Age Corrected_Thigh development$`∑8S` development$`BM/W` development$`W/Stature`	0.541938	0.506702	277.042	0.444934	6.57551	1014.12	813.611	1029.96	5.95791e+06	90922.2	0.542628	1309.96
432	5	Age Body_Mass development$`∑8S` S3D development$`BM/W`	0.541654	0.506397	277.128	0.438659	6.61608	1014.17	813.647	1030	5.9616e+06	90978.5	0.542963	1310.77
433	5	Age Corrected_Leg Corrected_Thigh S3CG development$`BM/W`	0.54161	0.506349	277.142	0.444245	6.62242	1014.17	813.653	1030.01	5.96218e+06	90987.3	0.543016	1310.9
434	5	Body_Mass Corrected_Thigh development$`∑8S` S3D development$`BM/W`	0.540987	0.505678	277.33	0.446913	6.71166	1014.27	813.732	1030.11	5.97028e+06	91111	0.543754	1312.68
435	5	Age Body_Mass development$`∑8S` development$`BM/W` development$`W/Stature`	0.540853	0.505534	277.37	0.439937	6.73081	1014.29	813.749	1030.13	5.97202e+06	91137.6	0.543913	1313.06
436	5	Age Body_Mass development$`∑8S` Flexed_tensed_Arm development$`BM/W`	0.540785	0.505461	277.391	0.445493	6.74051	1014.3	813.758	1030.14	5.97291e+06	91151	0.543993	1313.26
437	5	Age Corrected_Thigh S3CG Flexed_tensed_Arm development$`BM/W`	0.540127	0.504752	277.589	0.442254	6.8347	1014.4	813.842	1030.24	5.98146e+06	91281.6	0.544772	1315.14
438	5	Age Body_Mass development$`∑8S` S3D development$`W/Stature`	0.539607	0.504193	277.746	0.428319	6.90913	1014.48	813.908	1030.32	5.98823e+06	91384.8	0.545388	1316.62
439	5	Body_Mass Corrected_Thigh S3CG S3D development$`W/Stature`	0.539494	0.50407	277.78	0.446913	6.92536	1014.5	813.922	1030.34	5.9897e+06	91407.3	0.545523	1316.95
440	5	Body_Mass Corrected_Leg Corrected_Thigh S3CG development$`BM/W`	0.539327	0.503891	277.831	0.456946	6.94925	1014.53	813.943	1030.36	5.99187e+06	91440.4	0.54572	1317.42
441	5	Age Corrected_Thigh S3CG S3D development$`BM/W`	0.539277	0.503836	277.846	0.438754	6.95648	1014.53	813.949	1030.37	5.99253e+06	91450.4	0.54578	1317.57
442	5	Age Body_Mass development$`∑8S` Flexed_tensed_Arm development$`W/Stature`	0.539149	0.503699	277.884	0.435055	6.97472	1014.55	813.966	1030.39	5.99418e+06	91475.7	0.545931	1317.93
443	5	Body_Mass Corrected_Thigh S3CG development$`BM/W` development$`W/Stature`	0.538942	0.503476	277.947	0.45296	7.00432	1014.58	813.992	1030.42	5.99687e+06	91516.8	0.546176	1318.53
444	5	Body_Mass Corrected_Thigh S3CG Flexed_tensed_Arm development$`W/Stature`	0.538938	0.503472	277.948	0.449329	7.00494	1014.58	813.992	1030.42	5.99693e+06	91517.6	0.546181	1318.54
445	5	Age Corrected_Thigh development$`∑8S` S3CG development$`BM/W`	0.538782	0.503304	277.995	0.441052	7.02722	1014.61	814.012	1030.45	5.99895e+06	91548.5	0.546365	1318.98
446	5	Corrected_Leg Corrected_Thigh development$`∑8S` Flexed_tensed_Arm development$`BM/W`	0.538575	0.503081	278.057	0.449891	7.05688	1014.64	814.038	1030.48	6.00165e+06	91589.7	0.546611	1319.57
447	5	Age Body_Mass Corrected_Leg Corrected_Thigh S3D	0.538264	0.502746	278.151	0.443155	7.10137	1014.69	814.078	1030.53	6.00569e+06	91651.3	0.546979	1320.46
448	5	Age Body_Mass Corrected_Leg Corrected_Thigh development$`BM/W`	0.538	0.502461	278.231	0.442966	7.13925	1014.73	814.111	1030.57	6.00913e+06	91703.9	0.547292	1321.22
449	5	Age Body_Mass Corrected_Leg S3CG Flexed_tensed_Arm	0.53755	0.501977	278.366	0.445287	7.2037	1014.8	814.168	1030.64	6.01499e+06	91793.2	0.547826	1322.51
450	5	Body_Mass Corrected_Leg development$`∑8S` S3D development$`BM/W`	0.537525	0.501949	278.374	0.443223	7.2073	1014.8	814.171	1030.64	6.01532e+06	91798.2	0.547856	1322.58
451	5	Corrected_Thigh development$`∑8S` Flexed_tensed_Arm development$`BM/W` development$`W/Stature`	0.537308	0.501716	278.439	0.448822	7.2383	1014.84	814.199	1030.67	6.01813e+06	91841.2	0.548112	1323.2
452	5	Body_Mass Corrected_Leg development$`∑8S` development$`BM/W` development$`W/Stature`	0.537041	0.501429	278.519	0.44419	7.27648	1014.88	814.232	1030.72	6.0216e+06	91894.1	0.548428	1323.96
453	5	Body_Mass Corrected_Thigh S3CG S3D development$`BM/W`	0.53672	0.501083	278.616	0.449432	7.32245	1014.93	814.273	1030.76	6.02578e+06	91957.9	0.548808	1324.88
454	5	Body_Mass Corrected_Thigh S3CG Flexed_tensed_Arm development$`BM/W`	0.536568	0.500919	278.662	0.452476	7.34424	1014.95	814.292	1030.79	6.02776e+06	91988.1	0.548989	1325.32
455	5	Corrected_Leg development$`∑8S` S3CG development$`BM/W` development$`W/Stature`	0.536441	0.500783	278.7	0.44376	7.36243	1014.97	814.308	1030.81	6.02941e+06	92013.3	0.549139	1325.68
456	5	Body_Mass Corrected_Leg development$`∑8S` S3D development$`W/Stature`	0.536393	0.500731	278.714	0.434539	7.36927	1014.98	814.314	1030.81	6.03003e+06	92022.8	0.549196	1325.82
457	5	Body_Mass Corrected_Leg development$`∑8S` S3D Flexed_tensed_Arm	0.536357	0.500693	278.725	0.437166	7.37437	1014.98	814.319	1030.82	6.0305e+06	92029.9	0.549238	1325.92
458	5	Corrected_Leg Corrected_Thigh S3CG Flexed_tensed_Arm development$`BM/W`	0.536068	0.500381	278.812	0.449408	7.41582	1015.03	814.355	1030.86	6.03426e+06	92087.3	0.549581	1326.75
459	5	Age Body_Mass development$`∑8S` S3CG Flexed_tensed_Arm	0.536038	0.500348	278.821	0.435981	7.42017	1015.03	814.359	1030.87	6.03466e+06	92093.4	0.549617	1326.83
460	5	Body_Mass Corrected_Leg Corrected_Thigh development$`BM/W` development$`W/Stature`	0.535969	0.500274	278.842	0.447084	7.43	1015.04	814.368	1030.88	6.03555e+06	92107	0.549698	1327.03
461	5	Body_Mass Corrected_Leg Corrected_Thigh Flexed_tensed_Arm development$`BM/W`	0.535768	0.500058	278.902	0.453025	7.45869	1015.07	814.393	1030.91	6.03816e+06	92146.8	0.549936	1327.6
462	5	Body_Mass Corrected_Leg development$`∑8S` Flexed_tensed_Arm development$`BM/W`	0.535695	0.499979	278.924	0.445592	7.46926	1015.08	814.402	1030.92	6.03912e+06	92161.4	0.550023	1327.81
463	5	Body_Mass Corrected_Leg S3CG Flexed_tensed_Arm development$`W/Stature`	0.535559	0.499832	278.965	0.446019	7.48873	1015.1	814.419	1030.94	6.04089e+06	92188.4	0.550184	1328.2
464	5	Body_Mass development$`∑8S` S3CG Flexed_tensed_Arm development$`W/Stature`	0.535166	0.49941	279.083	0.441298	7.54488	1015.16	814.469	1031	6.04599e+06	92266.3	0.550649	1329.32
465	5	Body_Mass development$`∑8S` S3CG S3D development$`W/Stature`	0.535004	0.499235	279.131	0.43218	7.56808	1015.19	814.489	1031.03	6.0481e+06	92298.4	0.550841	1329.79
466	5	Body_Mass Corrected_Leg development$`∑8S` Flexed_tensed_Arm development$`W/Stature`	0.534932	0.499157	279.153	0.438901	7.57847	1015.2	814.498	1031.04	6.04904e+06	92312.8	0.550927	1329.99
467	5	Corrected_Leg Corrected_Thigh S3CG development$`BM/W` development$`W/Stature`	0.534043	0.4982	279.42	0.44743	7.70577	1015.33	814.61	1031.17	6.06061e+06	92489.4	0.55198	1332.54
468	5	Age Body_Mass Corrected_Leg S3CG development$`W/Stature`	0.533882	0.498027	279.468	0.43011	7.72875	1015.36	814.63	1031.2	6.06269e+06	92521.2	0.55217	1333
469	5	Age Body_Mass development$`∑8S` S3CG S3D	0.533844	0.497986	279.479	0.424688	7.73416	1015.37	814.635	1031.2	6.06319e+06	92528.7	0.552215	1333.1
470	5	Body_Mass development$`∑8S` S3CG Flexed_tensed_Arm development$`BM/W`	0.53355	0.497669	279.567	0.443792	7.77625	1015.41	814.672	1031.25	6.06701e+06	92587.1	0.552564	1333.95
471	5	Body_Mass development$`∑8S` S3CG S3D development$`BM/W`	0.53355	0.497669	279.568	0.433888	7.77631	1015.41	814.672	1031.25	6.06701e+06	92587.2	0.552564	1333.95
472	5	Corrected_Leg development$`∑8S` S3CG Flexed_tensed_Arm development$`BM/W`	0.533488	0.497602	279.586	0.44319	7.78521	1015.42	814.679	1031.26	6.06782e+06	92599.5	0.552638	1334.12
473	5	Body_Mass development$`∑8S` S3CG development$`BM/W` development$`W/Stature`	0.533467	0.49758	279.592	0.4343	7.7881	1015.42	814.682	1031.26	6.06809e+06	92603.5	0.552662	1334.18
474	5	Body_Mass Corrected_Leg Corrected_Thigh S3CG Flexed_tensed_Arm	0.533074	0.497157	279.71	0.450096	7.84443	1015.48	814.731	1031.32	6.0732e+06	92681.6	0.553128	1335.31
475	5	Body_Mass Corrected_Leg Corrected_Thigh S3D development$`W/Stature`	0.533062	0.497144	279.714	0.439409	7.84613	1015.48	814.733	1031.32	6.07336e+06	92684	0.553142	1335.34
476	5	Age Corrected_Leg Corrected_Thigh development$`∑8S` Flexed_tensed_Arm	0.532783	0.496843	279.797	0.435602	7.88612	1015.53	814.768	1031.37	6.07699e+06	92739.4	0.553473	1336.14
477	5	Body_Mass Corrected_Leg Corrected_Thigh S3CG S3D	0.532664	0.496715	279.833	0.443319	7.90312	1015.54	814.783	1031.38	6.07854e+06	92763	0.553613	1336.48
478	5	Age Body_Mass development$`∑8S` S3D Flexed_tensed_Arm	0.532623	0.496671	279.845	0.424689	7.90894	1015.55	814.788	1031.39	6.07906e+06	92771.1	0.553662	1336.6
479	5	Age Corrected_Leg S3CG Flexed_tensed_Arm development$`BM/W`	0.532543	0.496585	279.869	0.433948	7.92043	1015.56	814.798	1031.4	6.08011e+06	92787	0.553757	1336.83
480	5	Corrected_Thigh S3CG Flexed_tensed_Arm development$`BM/W` development$`W/Stature`	0.532429	0.496462	279.903	0.443728	7.93681	1015.58	814.812	1031.42	6.0816e+06	92809.7	0.553892	1337.15
481	5	Corrected_Leg Corrected_Thigh S3D Flexed_tensed_Arm development$`BM/W`	0.532253	0.496273	279.956	0.43831	7.96191	1015.61	814.834	1031.45	6.08388e+06	92844.5	0.5541	1337.65
482	5	Corrected_Thigh S3CG S3D development$`BM/W` development$`W/Stature`	0.532239	0.496257	279.96	0.441529	7.96403	1015.61	814.836	1031.45	6.08407e+06	92847.4	0.554117	1337.7
483	5	Corrected_Leg Corrected_Thigh Flexed_tensed_Arm development$`BM/W` development$`W/Stature`	0.53214	0.496151	279.99	0.445789	7.97814	1015.62	814.848	1031.46	6.08535e+06	92867	0.554234	1337.98
484	5	Age Corrected_Leg development$`∑8S` development$`BM/W` development$`W/Stature`	0.531892	0.495883	280.064	0.430593	8.0137	1015.66	814.879	1031.5	6.08858e+06	92916.3	0.554528	1338.69
485	5	Age Body_Mass Corrected_Leg Flexed_tensed_Arm development$`W/Stature`	0.531835	0.495823	280.081	0.4252	8.02173	1015.67	814.886	1031.51	6.08931e+06	92927.4	0.554595	1338.85
486	5	Corrected_Thigh development$`∑8S` S3D development$`BM/W` development$`W/Stature`	0.53183	0.495817	280.082	0.43802	8.02248	1015.67	814.887	1031.51	6.08938e+06	92928.5	0.554601	1338.86
487	5	Corrected_Leg Corrected_Thigh S3CG S3D development$`BM/W`	0.531668	0.495643	280.131	0.438837	8.04568	1015.7	814.907	1031.53	6.09149e+06	92960.7	0.554793	1339.33
488	5	Corrected_Leg Corrected_Thigh development$`∑8S` S3CG development$`BM/W`	0.531538	0.495503	280.17	0.441667	8.06427	1015.72	814.923	1031.55	6.09318e+06	92986.4	0.554947	1339.7
489	5	Corrected_Thigh development$`∑8S` S3CG Flexed_tensed_Arm development$`BM/W`	0.531194	0.495132	280.273	0.440699	8.11352	1015.77	814.966	1031.61	6.09765e+06	93054.7	0.555354	1340.68
490	5	Age Corrected_Leg Corrected_Thigh S3CG Flexed_tensed_Arm	0.531185	0.495122	280.275	0.437213	8.11484	1015.77	814.968	1031.61	6.09777e+06	93056.5	0.555365	1340.71
491	5	Age Corrected_Leg Corrected_Thigh S3D Flexed_tensed_Arm	0.530982	0.494904	280.336	0.428517	8.14386	1015.8	814.993	1031.64	6.10041e+06	93096.8	0.555605	1341.29
492	5	Body_Mass development$`∑8S` S3CG S3D Flexed_tensed_Arm	0.530962	0.494882	280.342	0.432582	8.14675	1015.8	814.995	1031.64	6.10067e+06	93100.8	0.555629	1341.35
493	5	Corrected_Thigh S3CG S3D Flexed_tensed_Arm development$`BM/W`	0.530879	0.494793	280.367	0.436142	8.15863	1015.82	815.006	1031.65	6.10175e+06	93117.3	0.555728	1341.58
494	5	Body_Mass Corrected_Thigh S3CG S3D Flexed_tensed_Arm	0.530638	0.494533	280.439	0.439772	8.1932	1015.85	815.036	1031.69	6.10489e+06	93165.2	0.556014	1342.27
495	5	Age Corrected_Leg Corrected_Thigh Flexed_tensed_Arm development$`W/Stature`	0.530614	0.494507	280.446	0.431945	8.19659	1015.86	815.039	1031.69	6.1052e+06	93169.9	0.556042	1342.34
496	5	Age Corrected_Leg development$`∑8S` S3CG Flexed_tensed_Arm	0.530485	0.494369	280.484	0.432283	8.21505	1015.87	815.055	1031.71	6.10688e+06	93195.5	0.556195	1342.71
497	5	Age Body_Mass Corrected_Leg S3D development$`W/Stature`	0.530453	0.494335	280.494	0.420169	8.21958	1015.88	815.059	1031.72	6.10729e+06	93201.8	0.556232	1342.8
498	5	Body_Mass development$`∑8S` S3D Flexed_tensed_Arm development$`BM/W`	0.530435	0.494314	280.5	0.432405	8.22228	1015.88	815.061	1031.72	6.10753e+06	93205.5	0.556254	1342.86
499	5	Body_Mass Corrected_Leg S3CG development$`BM/W` development$`W/Stature`	0.530422	0.494301	280.503	0.438676	8.22407	1015.88	815.063	1031.72	6.1077e+06	93208	0.556269	1342.89
500	5	Body_Mass development$`∑8S` S3D development$`BM/W` development$`W/Stature`	0.530418	0.494297	280.504	0.428556	8.22459	1015.88	815.063	1031.72	6.10774e+06	93208.7	0.556273	1342.9
501	5	Body_Mass Corrected_Leg Flexed_tensed_Arm development$`BM/W` development$`W/Stature`	0.530348	0.494221	280.525	0.439012	8.23471	1015.9	815.072	1031.73	6.10866e+06	93222.7	0.556357	1343.1
502	5	Corrected_Thigh development$`∑8S` S3CG S3D development$`BM/W`	0.529725	0.49355	280.711	0.436685	8.32381	1015.99	815.15	1031.83	6.11676e+06	93346.3	0.557095	1344.88
503	5	Body_Mass Corrected_Leg Corrected_Thigh S3D Flexed_tensed_Arm	0.529144	0.492924	280.885	0.43875	8.40708	1016.08	815.222	1031.92	6.12432e+06	93461.7	0.557784	1346.55
504	5	Body_Mass development$`∑8S` S3D Flexed_tensed_Arm development$`W/Stature`	0.529055	0.492828	280.911	0.423725	8.41982	1016.09	815.233	1031.93	6.12548e+06	93479.4	0.557889	1346.8
505	5	Body_Mass Corrected_Leg S3D development$`BM/W` development$`W/Stature`	0.528976	0.492743	280.935	0.432682	8.43113	1016.1	815.243	1031.94	6.12651e+06	93495.1	0.557983	1347.03
506	5	Age Body_Mass Corrected_Leg S3CG S3D	0.528615	0.492355	281.042	0.429555	8.48276	1016.16	815.288	1032	6.1312e+06	93566.7	0.55841	1348.06
507	5	Body_Mass development$`∑8S` Flexed_tensed_Arm development$`BM/W` development$`W/Stature`	0.528499	0.492229	281.077	0.431918	8.49941	1016.17	815.302	1032.01	6.13271e+06	93589.8	0.558548	1348.39
508	5	Age Body_Mass Corrected_Leg S3CG development$`BM/W`	0.527061	0.490681	281.505	0.428571	8.70523	1016.39	815.481	1032.23	6.15141e+06	93875.1	0.560251	1352.5
509	5	Age Body_Mass Corrected_Leg S3D Flexed_tensed_Arm	0.527053	0.490672	281.508	0.42281	8.70638	1016.39	815.482	1032.23	6.15152e+06	93876.7	0.56026	1352.53
510	5	Age Body_Mass Corrected_Leg Flexed_tensed_Arm development$`BM/W`	0.52657	0.490152	281.652	0.426618	8.77557	1016.46	815.542	1032.3	6.1578e+06	93972.7	0.560833	1353.91
511	5	Age Body_Mass Corrected_Leg S3D development$`BM/W`	0.525668	0.489181	281.92	0.421074	8.90468	1016.6	815.653	1032.44	6.16953e+06	94151.7	0.561901	1356.49
512	5	Age Corrected_Leg S3CG S3D Flexed_tensed_Arm	0.525194	0.48867	282.06	0.419298	8.97254	1016.67	815.712	1032.51	6.1757e+06	94245.8	0.562463	1357.84
513	5	Body_Mass Corrected_Leg Corrected_Thigh S3D development$`BM/W`	0.524966	0.488425	282.128	0.433896	9.00513	1016.7	815.74	1032.54	6.17866e+06	94291	0.562732	1358.49
514	5	Age Corrected_Leg S3CG Flexed_tensed_Arm development$`W/Stature`	0.524956	0.488414	282.131	0.423613	9.00661	1016.71	815.741	1032.54	6.17879e+06	94293	0.562745	1358.52
515	5	Age development$`∑8S` S3CG development$`BM/W` development$`W/Stature`	0.524943	0.4884	282.135	0.415013	9.00847	1016.71	815.743	1032.55	6.17896e+06	94295.6	0.56276	1358.56
516	5	Age Corrected_Thigh S3CG S3D Flexed_tensed_Arm	0.524385	0.487799	282.301	0.42094	9.0883	1016.79	815.812	1032.63	6.18622e+06	94406.3	0.563421	1360.16
517	5	Age Corrected_Leg development$`∑8S` Flexed_tensed_Arm development$`BM/W`	0.524365	0.487777	282.307	0.418936	9.09126	1016.79	815.814	1032.63	6.18649e+06	94410.4	0.563445	1360.21
518	5	Body_Mass Corrected_Leg S3CG Flexed_tensed_Arm development$`BM/W`	0.524035	0.487423	282.404	0.438015	9.13841	1016.84	815.855	1032.68	6.19077e+06	94475.7	0.563835	1361.16
519	5	Age Corrected_Thigh S3CG Flexed_tensed_Arm development$`W/Stature`	0.523196	0.486518	282.653	0.423801	9.25859	1016.97	815.958	1032.81	6.20169e+06	94642.4	0.56483	1363.56
520	5	Age Corrected_Thigh development$`∑8S` S3CG Flexed_tensed_Arm	0.523184	0.486506	282.657	0.423739	9.26021	1016.97	815.96	1032.81	6.20184e+06	94644.6	0.564843	1363.59
521	5	Body_Mass Corrected_Leg S3CG S3D development$`W/Stature`	0.523152	0.486471	282.666	0.425182	9.2649	1016.98	815.964	1032.81	6.20226e+06	94651.1	0.564882	1363.68
522	5	development$`∑8S` S3CG Flexed_tensed_Arm development$`BM/W` development$`W/Stature`	0.521161	0.484327	283.256	0.422615	9.54994	1017.27	816.208	1033.11	6.22816e+06	95046.4	0.567241	1369.38
523	5	Body_Mass Corrected_Leg S3D Flexed_tensed_Arm development$`W/Stature`	0.521103	0.484265	283.273	0.420425	9.55817	1017.28	816.215	1033.12	6.22891e+06	95057.8	0.567309	1369.54
524	5	Corrected_Leg S3CG Flexed_tensed_Arm development$`BM/W` development$`W/Stature`	0.520838	0.48398	283.351	0.431267	9.59605	1017.32	816.248	1033.16	6.23235e+06	95110.3	0.567622	1370.3
525	5	Age development$`∑8S` Flexed_tensed_Arm development$`BM/W` development$`W/Stature`	0.520818	0.483957	283.357	0.413723	9.59904	1017.32	816.25	1033.16	6.23262e+06	95114.4	0.567647	1370.36
526	5	Corrected_Leg S3CG S3D Flexed_tensed_Arm development$`BM/W`	0.520718	0.48385	283.387	0.423409	9.61328	1017.34	816.262	1033.18	6.23391e+06	95134.2	0.567765	1370.64
527	5	Body_Mass Corrected_Leg S3CG S3D Flexed_tensed_Arm	0.520531	0.483648	283.442	0.426377	9.64013	1017.36	816.285	1033.2	6.23635e+06	95171.4	0.567987	1371.18
528	5	Age Corrected_Leg S3D Flexed_tensed_Arm development$`BM/W`	0.520424	0.483534	283.474	0.411464	9.65536	1017.38	816.298	1033.22	6.23774e+06	95192.5	0.568113	1371.48
529	5	Age Corrected_Leg development$`∑8S` S3D Flexed_tensed_Arm	0.52035	0.483454	283.496	0.407418	9.66596	1017.39	816.307	1033.23	6.2387e+06	95207.2	0.568201	1371.69
530	5	Age development$`∑8S` S3D development$`BM/W` development$`W/Stature`	0.520291	0.48339	283.513	0.4096	9.67443	1017.4	816.315	1033.24	6.23947e+06	95219	0.568271	1371.86
531	5	Age Corrected_Thigh development$`∑8S` S3CG S3D	0.519957	0.483031	283.612	0.415843	9.72219	1017.45	816.356	1033.29	6.24381e+06	95285.2	0.568666	1372.82
532	5	Age Corrected_Leg Corrected_Thigh S3CG S3D	0.519785	0.482846	283.662	0.415232	9.74682	1017.47	816.377	1033.31	6.24605e+06	95319.3	0.56887	1373.31
533	5	Corrected_Leg development$`∑8S` Flexed_tensed_Arm development$`BM/W` development$`W/Stature`	0.519766	0.482825	283.668	0.422729	9.74955	1017.48	816.379	1033.32	6.24629e+06	95323.1	0.568892	1373.36
534	5	Age Corrected_Leg development$`∑8S` Flexed_tensed_Arm development$`W/Stature`	0.519587	0.482632	283.721	0.411598	9.77528	1017.5	816.401	1033.34	6.24863e+06	95358.8	0.569105	1373.88
535	5	Age Corrected_Leg Flexed_tensed_Arm development$`BM/W` development$`W/Stature`	0.519169	0.482182	283.844	0.414977	9.8351	1017.57	816.452	1033.4	6.25407e+06	95441.7	0.5696	1375.07
536	5	Age Corrected_Thigh S3CG S3D development$`W/Stature`	0.519032	0.482034	283.885	0.415177	9.85469	1017.59	816.469	1033.42	6.25585e+06	95468.9	0.569762	1375.46
537	5	Corrected_Leg development$`∑8S` S3D development$`BM/W` development$`W/Stature`	0.518898	0.481891	283.924	0.418354	9.87379	1017.61	816.485	1033.44	6.25758e+06	95495.4	0.56992	1375.85
538	5	Age Corrected_Leg Corrected_Thigh development$`∑8S` S3CG	0.517901	0.480816	284.219	0.41764	10.0166	1017.75	816.607	1033.59	6.27056e+06	95693.4	0.571102	1378.7
539	5	Age Corrected_Leg Corrected_Thigh development$`BM/W` development$`W/Stature`	0.517825	0.480735	284.241	0.415341	10.0274	1017.76	816.616	1033.6	6.27154e+06	95708.4	0.571192	1378.92
540	5	Age Corrected_Leg Corrected_Thigh S3D development$`BM/W`	0.517616	0.48051	284.302	0.413217	10.0574	1017.79	816.641	1033.63	6.27426e+06	95749.9	0.571439	1379.51
541	5	Age Corrected_Leg S3D Flexed_tensed_Arm development$`W/Stature`	0.517598	0.48049	284.308	0.405406	10.0599	1017.8	816.644	1033.64	6.2745e+06	95753.5	0.571461	1379.57
542	5	Age Corrected_Thigh development$`∑8S` S3CG development$`W/Stature`	0.517436	0.480315	284.356	0.4167	10.0832	1017.82	816.663	1033.66	6.27661e+06	95785.7	0.571653	1380.03
543	5	Age Corrected_Leg Corrected_Thigh S3CG development$`W/Stature`	0.516858	0.479693	284.526	0.416736	10.1659	1017.91	816.734	1033.74	6.28412e+06	95900.4	0.572337	1381.68
544	5	development$`∑8S` S3CG S3D development$`BM/W` development$`W/Stature`	0.515585	0.478322	284.9	0.40702	10.3482	1018.09	816.889	1033.93	6.30068e+06	96153.1	0.573846	1385.32
545	5	Corrected_Leg Corrected_Thigh S3CG Flexed_tensed_Arm development$`W/Stature`	0.514944	0.477632	285.089	0.428419	10.4399	1018.19	816.966	1034.03	6.30902e+06	96280.3	0.574605	1387.16
546	5	Corrected_Leg Corrected_Thigh development$`∑8S` Flexed_tensed_Arm development$`W/Stature`	0.514628	0.477292	285.181	0.423049	10.4851	1018.23	817.005	1034.07	6.31312e+06	96342.9	0.574979	1388.06
547	5	Corrected_Leg Corrected_Thigh S3D Flexed_tensed_Arm development$`W/Stature`	0.514339	0.476981	285.266	0.420006	10.5265	1018.28	817.04	1034.11	6.31688e+06	96400.3	0.575321	1388.88
548	5	Corrected_Leg Corrected_Thigh development$`∑8S` S3D Flexed_tensed_Arm	0.514308	0.476947	285.275	0.415154	10.5309	1018.28	817.043	1034.12	6.31728e+06	96406.5	0.575358	1388.97
549	5	Corrected_Leg Corrected_Thigh development$`∑8S` S3CG Flexed_tensed_Arm	0.514125	0.47675	285.329	0.426431	10.5571	1018.31	817.065	1034.15	6.31967e+06	96442.8	0.575575	1389.5
550	5	Body_Mass Corrected_Leg S3CG S3D development$`BM/W`	0.513894	0.476501	285.397	0.418166	10.5902	1018.34	817.093	1034.18	6.32268e+06	96488.8	0.575849	1390.16
551	5	Corrected_Leg development$`∑8S` S3D Flexed_tensed_Arm development$`BM/W`	0.513421	0.475992	285.536	0.410144	10.6579	1018.41	817.151	1034.25	6.32883e+06	96582.6	0.576409	1391.51
552	5	Age Corrected_Leg development$`∑8S` S3D development$`BM/W`	0.512758	0.475277	285.73	0.404995	10.7529	1018.51	817.231	1034.34	6.33745e+06	96714.3	0.577195	1393.41
553	5	Age Corrected_Leg S3D development$`BM/W` development$`W/Stature`	0.512632	0.475142	285.767	0.403944	10.7709	1018.52	817.246	1034.36	6.33909e+06	96739.2	0.577344	1393.77
554	5	Corrected_Leg development$`∑8S` S3CG S3D Flexed_tensed_Arm	0.512587	0.475094	285.78	0.412038	10.7773	1018.53	817.251	1034.37	6.33967e+06	96748.1	0.577396	1393.89
555	5	Corrected_Leg Corrected_Thigh S3CG S3D Flexed_tensed_Arm	0.512551	0.475054	285.791	0.415839	10.7825	1018.54	817.256	1034.38	6.34015e+06	96755.4	0.57744	1394
556	5	Body_Mass Corrected_Leg S3D Flexed_tensed_Arm development$`BM/W`	0.512543	0.475046	285.794	0.414544	10.7837	1018.54	817.257	1034.38	6.34025e+06	96757	0.57745	1394.02
557	5	Corrected_Leg development$`∑8S` S3CG Flexed_tensed_Arm development$`W/Stature`	0.512346	0.474835	285.851	0.419097	10.8118	1018.57	817.281	1034.4	6.3428e+06	96795.9	0.577682	1394.58
558	5	Age Corrected_Leg Corrected_Thigh development$`∑8S` development$`BM/W`	0.511792	0.474237	286.014	0.405901	10.8912	1018.65	817.347	1034.49	6.35002e+06	96906	0.578339	1396.17
559	5	Corrected_Leg Corrected_Thigh S3D development$`BM/W` development$`W/Stature`	0.511569	0.473997	286.079	0.417432	10.9231	1018.68	817.374	1034.52	6.35292e+06	96950.2	0.578603	1396.81
560	5	development$`∑8S` S3D Flexed_tensed_Arm development$`BM/W` development$`W/Stature`	0.510822	0.473192	286.298	0.403513	11.0301	1018.79	817.464	1034.63	6.36264e+06	97098.6	0.579488	1398.94
561	5	Age Corrected_Leg S3CG S3D development$`BM/W`	0.510378	0.472715	286.427	0.401036	11.0935	1018.85	817.518	1034.69	6.3684e+06	97186.6	0.580013	1400.21
562	5	Corrected_Leg S3CG S3D Flexed_tensed_Arm development$`W/Stature`	0.510011	0.472319	286.535	0.412209	11.1461	1018.91	817.562	1034.74	6.37318e+06	97259.5	0.580449	1401.26
563	5	Corrected_Leg Corrected_Thigh development$`∑8S` S3D development$`BM/W`	0.509506	0.471776	286.682	0.413584	11.2184	1018.98	817.623	1034.82	6.37975e+06	97359.7	0.581047	1402.71
564	5	Age Body_Mass S3CG development$`BM/W` development$`W/Stature`	0.509034	0.471267	286.82	0.404154	11.286	1019.05	817.679	1034.89	6.38589e+06	97453.4	0.581606	1404.06
565	5	Corrected_Thigh development$`∑8S` S3CG Flexed_tensed_Arm development$`W/Stature`	0.508524	0.470718	286.969	0.416036	11.359	1019.12	817.74	1034.96	6.39252e+06	97554.7	0.58221	1405.52
566	5	Corrected_Thigh S3CG S3D Flexed_tensed_Arm development$`W/Stature`	0.50846	0.470649	286.988	0.411758	11.3682	1019.13	817.748	1034.97	6.39336e+06	97567.4	0.582286	1405.7
567	5	Corrected_Leg S3D Flexed_tensed_Arm development$`BM/W` development$`W/Stature`	0.508063	0.470222	287.104	0.408446	11.425	1019.19	817.796	1035.03	6.39852e+06	97646.1	0.582756	1406.83
568	5	Age Corrected_Leg S3CG development$`BM/W` development$`W/Stature`	0.507872	0.470016	287.159	0.399483	11.4523	1019.21	817.818	1035.05	6.401e+06	97684	0.582982	1407.38
569	5	Corrected_Thigh development$`∑8S` S3CG S3D Flexed_tensed_Arm	0.50769	0.46982	287.213	0.406085	11.4784	1019.24	817.84	1035.08	6.40337e+06	97720.2	0.583198	1407.9
570	5	Age Corrected_Leg development$`∑8S` S3CG development$`BM/W`	0.507135	0.469223	287.374	0.395255	11.5578	1019.32	817.907	1035.16	6.41058e+06	97830.2	0.583855	1409.49
571	5	Age Body_Mass Flexed_tensed_Arm development$`BM/W` development$`W/Stature`	0.505126	0.467059	287.959	0.405954	11.8454	1019.61	818.147	1035.45	6.43672e+06	98229.1	0.586235	1415.23
572	5	Corrected_Leg development$`∑8S` S3D Flexed_tensed_Arm development$`W/Stature`	0.503792	0.465623	288.347	0.391769	12.0363	1019.8	818.305	1035.64	6.45406e+06	98493.8	0.587815	1419.05
573	5	Corrected_Thigh development$`∑8S` S3CG S3D development$`W/Stature`	0.50311	0.464888	288.545	0.400617	12.134	1019.9	818.386	1035.74	6.46294e+06	98629.2	0.588623	1421
574	5	Corrected_Leg development$`∑8S` S3CG S3D development$`BM/W`	0.502515	0.464246	288.718	0.398927	12.2193	1019.98	818.457	1035.82	6.47068e+06	98747.4	0.589329	1422.7
575	5	Body_Mass S3CG Flexed_tensed_Arm development$`BM/W` development$`W/Stature`	0.502255	0.463967	288.793	0.406079	12.2564	1020.02	818.488	1035.86	6.47405e+06	98798.9	0.589636	1423.44
576	5	Corrected_Leg Corrected_Thigh development$`∑8S` S3CG development$`W/Stature`	0.501855	0.463536	288.909	0.407856	12.3136	1020.08	818.535	1035.92	6.47926e+06	98878.3	0.59011	1424.59
577	5	Body_Mass Corrected_Thigh Flexed_tensed_Arm development$`BM/W` development$`W/Stature`	0.501331	0.462972	289.061	0.410975	12.3887	1020.15	818.597	1035.99	6.48607e+06	98982.3	0.590731	1426.08
578	5	Corrected_Leg Corrected_Thigh development$`∑8S` S3CG S3D	0.501271	0.462907	289.079	0.39953	12.3973	1020.16	818.605	1036	6.48686e+06	98994.3	0.590802	1426.26
579	5	Corrected_Leg S3CG S3D development$`BM/W` development$`W/Stature`	0.500874	0.46248	289.194	0.400627	12.4541	1020.22	818.651	1036.06	6.49202e+06	99073.1	0.591272	1427.39
580	5	Body_Mass S3CG S3D development$`BM/W` development$`W/Stature`	0.500664	0.462254	289.255	0.394478	12.4842	1020.25	818.676	1036.09	6.49475e+06	99114.7	0.591521	1427.99
581	5	Corrected_Leg Corrected_Thigh S3CG S3D development$`W/Stature`	0.500261	0.461819	289.372	0.402629	12.5419	1020.3	818.724	1036.14	6.5e+06	99194.8	0.591999	1429.15
582	5	Body_Mass S3D Flexed_tensed_Arm development$`BM/W` development$`W/Stature`	0.498599	0.46003	289.852	0.400021	12.7798	1020.54	818.92	1036.38	6.52161e+06	99524.6	0.593967	1433.9
583	5	Age Corrected_Thigh development$`∑8S` Flexed_tensed_Arm development$`BM/W`	0.498025	0.459411	290.018	0.392586	12.862	1020.62	818.988	1036.46	6.52908e+06	99638.6	0.594648	1435.54
584	5	Age Corrected_Thigh development$`∑8S` Flexed_tensed_Arm development$`W/Stature`	0.496791	0.458082	290.374	0.391593	13.0387	1020.8	819.133	1036.63	6.54513e+06	99883.6	0.596109	1439.07
585	5	Age Corrected_Leg S3CG S3D development$`W/Stature`	0.496587	0.457863	290.433	0.381328	13.0679	1020.82	819.157	1036.66	6.54778e+06	99924	0.596351	1439.65
586	5	Age Corrected_Leg development$`∑8S` S3CG S3D	0.496364	0.457623	290.497	0.381124	13.0997	1020.86	819.183	1036.69	6.55068e+06	99968.2	0.596615	1440.29
587	5	Corrected_Thigh development$`∑8S` S3D Flexed_tensed_Arm development$`BM/W`	0.49619	0.457435	290.548	0.393817	13.1247	1020.88	819.203	1036.72	6.55294e+06	100003	0.596821	1440.79
588	5	Age development$`∑8S` S3D Flexed_tensed_Arm development$`W/Stature`	0.495346	0.456526	290.791	0.370064	13.2456	1021	819.302	1036.84	6.56393e+06	100170	0.597821	1443.2
589	5	Age Body_Mass Corrected_Thigh Flexed_tensed_Arm development$`W/Stature`	0.494205	0.455297	291.12	0.387915	13.4089	1021.16	819.436	1037	6.57877e+06	100397	0.599173	1446.47
590	5	Age Corrected_Leg development$`∑8S` S3D development$`W/Stature`	0.493623	0.454671	291.287	0.378495	13.4922	1021.24	819.504	1037.08	6.58633e+06	100512	0.599862	1448.13
591	5	Age development$`∑8S` S3CG Flexed_tensed_Arm development$`W/Stature`	0.493231	0.454249	291.4	0.383901	13.5482	1021.3	819.55	1037.13	6.59143e+06	100590	0.600326	1449.25
592	5	Body_Mass Corrected_Thigh S3D Flexed_tensed_Arm development$`W/Stature`	0.492159	0.453094	291.708	0.393895	13.7018	1021.45	819.675	1037.28	6.60537e+06	100803	0.601596	1452.32
593	5	Age Body_Mass Corrected_Thigh S3D Flexed_tensed_Arm	0.492056	0.452984	291.737	0.388127	13.7165	1021.46	819.687	1037.3	6.60671e+06	100823	0.601718	1452.61
594	5	Age Body_Mass S3D development$`BM/W` development$`W/Stature`	0.491326	0.452197	291.947	0.382827	13.821	1021.56	819.772	1037.4	6.61621e+06	100968	0.602583	1454.7
595	5	Age Corrected_Leg Corrected_Thigh S3D development$`W/Stature`	0.490818	0.451651	292.093	0.37912	13.8937	1021.63	819.831	1037.47	6.62281e+06	101069	0.603184	1456.15
596	5	Age Corrected_Leg development$`∑8S` S3CG development$`W/Stature`	0.490594	0.451409	292.157	0.375383	13.9258	1021.66	819.857	1037.5	6.62573e+06	101114	0.60345	1456.79
597	5	Age development$`∑8S` S3D Flexed_tensed_Arm development$`BM/W`	0.490405	0.451206	292.211	0.375166	13.9528	1021.69	819.879	1037.53	6.62818e+06	101151	0.603674	1457.33
598	5	Age Body_Mass Corrected_Thigh development$`BM/W` development$`W/Stature`	0.490314	0.451107	292.237	0.38564	13.9659	1021.7	819.89	1037.54	6.62937e+06	101169	0.603782	1457.59
599	5	Age Corrected_Thigh development$`∑8S` S3D Flexed_tensed_Arm	0.489809	0.450563	292.382	0.37511	14.0382	1021.77	819.948	1037.61	6.63595e+06	101269	0.604381	1459.04
600	5	Age Corrected_Leg Corrected_Thigh development$`∑8S` S3D	0.489554	0.450289	292.455	0.37881	14.0747	1021.81	819.978	1037.65	6.63926e+06	101320	0.604682	1459.76
601	5	Age Body_Mass S3CG S3D development$`BM/W`	0.489519	0.450251	292.465	0.375382	14.0797	1021.81	819.982	1037.65	6.63971e+06	101327	0.604723	1459.86
602	5	Age Body_Mass S3CG Flexed_tensed_Arm development$`W/Stature`	0.48948	0.450209	292.476	0.37366	14.0853	1021.82	819.986	1037.66	6.64022e+06	101335	0.60477	1459.98
603	5	Age Body_Mass Corrected_Thigh Flexed_tensed_Arm development$`BM/W`	0.489373	0.450095	292.507	0.387365	14.1005	1021.83	819.999	1037.67	6.64161e+06	101356	0.604896	1460.28
604	5	Age Body_Mass S3CG S3D development$`W/Stature`	0.489296	0.450011	292.529	0.369862	14.1117	1021.85	820.008	1037.68	6.64262e+06	101371	0.604988	1460.5
605	5	Age Body_Mass S3CG S3D Flexed_tensed_Arm	0.488947	0.449635	292.629	0.37616	14.1616	1021.89	820.048	1037.73	6.64715e+06	101441	0.605401	1461.5
606	5	Age development$`∑8S` S3CG Flexed_tensed_Arm development$`BM/W`	0.48877	0.449445	292.679	0.379593	14.1869	1021.92	820.069	1037.76	6.64946e+06	101476	0.605611	1462.01
607	5	Age Body_Mass S3CG Flexed_tensed_Arm development$`BM/W`	0.488766	0.449441	292.68	0.379858	14.1874	1021.92	820.069	1037.76	6.6495e+06	101476	0.605615	1462.02
608	5	Age development$`∑8S` S3CG S3D Flexed_tensed_Arm	0.487318	0.447881	293.095	0.369317	14.3948	1022.12	820.237	1037.96	6.66834e+06	101764	0.607331	1466.16
609	5	Age Body_Mass S3D Flexed_tensed_Arm development$`W/Stature`	0.487275	0.447835	293.107	0.372861	14.4009	1022.13	820.242	1037.96	6.6689e+06	101772	0.607382	1466.28
610	5	Body_Mass S3CG S3D Flexed_tensed_Arm development$`W/Stature`	0.486135	0.446606	293.433	0.376536	14.5642	1022.28	820.373	1038.12	6.68373e+06	101999	0.608733	1469.54
611	5	Body_Mass Corrected_Thigh S3D Flexed_tensed_Arm development$`BM/W`	0.485936	0.446393	293.489	0.387019	14.5926	1022.31	820.396	1038.15	6.68631e+06	102038	0.608968	1470.11
612	5	Body_Mass Corrected_Thigh S3D development$`BM/W` development$`W/Stature`	0.485929	0.446385	293.492	0.384018	14.5936	1022.31	820.397	1038.15	6.68641e+06	102040	0.608976	1470.13
613	5	development$`∑8S` S3CG S3D Flexed_tensed_Arm development$`BM/W`	0.485761	0.446204	293.54	0.377051	14.6177	1022.34	820.417	1038.17	6.68859e+06	102073	0.609175	1470.61
614	5	Age Body_Mass S3D Flexed_tensed_Arm development$`BM/W`	0.485596	0.446026	293.587	0.375702	14.6413	1022.36	820.436	1038.2	6.69074e+06	102106	0.609371	1471.08
615	5	Corrected_Thigh development$`∑8S` S3D Flexed_tensed_Arm development$`W/Stature`	0.485569	0.445997	293.594	0.373444	14.6452	1022.36	820.439	1038.2	6.6911e+06	102111	0.609403	1471.16
616	5	development$`∑8S` S3CG S3D Flexed_tensed_Arm development$`W/Stature`	0.482311	0.442489	294.523	0.366626	15.1116	1022.81	820.813	1038.65	6.73347e+06	102758	0.613262	1480.48
617	5	Body_Mass S3CG S3D Flexed_tensed_Arm development$`BM/W`	0.48209	0.44225	294.586	0.374287	15.1433	1022.84	820.839	1038.68	6.73635e+06	102802	0.613525	1481.11
618	5	Age Corrected_Thigh S3D Flexed_tensed_Arm development$`BM/W`	0.47981	0.439795	295.233	0.366661	15.4697	1023.15	821.099	1038.99	6.766e+06	103254	0.616225	1487.63
619	5	Age Corrected_Leg Corrected_Thigh development$`∑8S` development$`W/Stature`	0.479495	0.439456	295.323	0.366198	15.5148	1023.19	821.135	1039.03	6.7701e+06	103317	0.616599	1488.53
620	5	Age development$`∑8S` S3CG S3D development$`W/Stature`	0.479296	0.439242	295.379	0.350855	15.5432	1023.22	821.158	1039.06	6.77268e+06	103356	0.616834	1489.1
621	5	Age S3CG S3D Flexed_tensed_Arm development$`BM/W`	0.478587	0.438478	295.58	0.360423	15.6448	1023.32	821.239	1039.16	6.78191e+06	103497	0.617674	1491.13
622	5	Corrected_Leg development$`∑8S` S3CG S3D development$`W/Stature`	0.478578	0.438469	295.582	0.359632	15.646	1023.32	821.24	1039.16	6.78202e+06	103499	0.617684	1491.15
623	5	Age S3CG S3D Flexed_tensed_Arm development$`W/Stature`	0.47742	0.437221	295.911	0.35789	15.8118	1023.48	821.372	1039.32	6.79709e+06	103729	0.619057	1494.47
624	5	Corrected_Thigh S3D Flexed_tensed_Arm development$`BM/W` development$`W/Stature`	0.476162	0.435867	296.266	0.374476	15.9918	1023.65	821.514	1039.49	6.81344e+06	103978	0.620546	1498.06
625	5	Age Body_Mass Corrected_Thigh S3D development$`W/Stature`	0.475792	0.435468	296.371	0.36174	16.0449	1023.7	821.556	1039.54	6.81826e+06	104052	0.620985	1499.12
626	5	Age development$`∑8S` S3CG S3D development$`BM/W`	0.475669	0.435336	296.406	0.355782	16.0624	1023.71	821.57	1039.55	6.81986e+06	104076	0.62113	1499.47
627	5	Age Corrected_Thigh Flexed_tensed_Arm development$`BM/W` development$`W/Stature`	0.475109	0.434733	296.564	0.365341	16.1426	1023.79	821.634	1039.63	6.82714e+06	104187	0.621794	1501.07
628	5	Age S3CG Flexed_tensed_Arm development$`BM/W` development$`W/Stature`	0.474873	0.434478	296.631	0.361203	16.1765	1023.82	821.661	1039.66	6.83022e+06	104234	0.622074	1501.75
629	5	Age Body_Mass Corrected_Thigh S3D development$`BM/W`	0.474332	0.433896	296.784	0.363009	16.2539	1023.9	821.722	1039.73	6.83725e+06	104342	0.622715	1503.3
630	5	Age Corrected_Thigh S3D Flexed_tensed_Arm development$`W/Stature`	0.473828	0.433353	296.926	0.359061	16.3261	1023.96	821.779	1039.8	6.84381e+06	104442	0.623312	1504.74
631	5	Age S3D Flexed_tensed_Arm development$`BM/W` development$`W/Stature`	0.473358	0.432847	297.058	0.36041	16.3932	1024.03	821.832	1039.87	6.84991e+06	104535	0.623868	1506.08
632	5	Age S3CG S3D development$`BM/W` development$`W/Stature`	0.472901	0.432355	297.187	0.353876	16.4587	1024.09	821.883	1039.93	6.85586e+06	104626	0.62441	1507.39
633	5	S3CG S3D Flexed_tensed_Arm development$`BM/W` development$`W/Stature`	0.472506	0.431929	297.299	0.36252	16.5153	1024.14	821.928	1039.98	6.861e+06	104704	0.624878	1508.52
634	5	Corrected_Leg Corrected_Thigh development$`∑8S` S3D development$`W/Stature`	0.470615	0.429893	297.831	0.353994	16.786	1024.4	822.141	1040.23	6.8856e+06	105079	0.627118	1513.93
635	5	Age Corrected_Thigh development$`∑8S` S3D development$`W/Stature`	0.452357	0.41023	302.924	0.314532	19.3998	1026.8	824.164	1042.64	7.12308e+06	108703	0.648747	1566.14
636	5	Age Corrected_Thigh S3D development$`BM/W` development$`W/Stature`	0.442712	0.399844	305.579	0.321592	20.7805	1028.04	825.209	1043.88	7.24852e+06	110618	0.660172	1593.72
637	5	Age Corrected_Thigh development$`∑8S` S3D development$`BM/W`	0.43927	0.396136	306.522	0.311458	21.2733	1028.48	825.578	1044.32	7.2933e+06	111301	0.66425	1603.57
638	6	Age Body_Mass Corrected_Leg development$`∑8S` S3CG Flexed_tensed_Arm	0.5776	0.537999	266.04	0.474338	3.47022	1010.37	811.255	1028.47	5.58128e+06	86259.5	0.514801	1246.32
639	6	Age Body_Mass Corrected_Leg Corrected_Thigh development$`∑8S` Flexed_tensed_Arm	0.573524	0.533542	267.32	0.468702	4.05371	1011.05	811.787	1029.15	5.63513e+06	87091.9	0.519768	1258.35
640	6	Age Body_Mass Corrected_Leg Corrected_Thigh development$`∑8S` development$`W/Stature`	0.570891	0.530662	268.144	0.463097	4.43057	1011.49	812.129	1029.59	5.66992e+06	87629.5	0.522976	1266.12
641	6	Age Body_Mass Corrected_Leg Corrected_Thigh development$`∑8S` S3D	0.570484	0.530217	268.271	0.461207	4.48881	1011.55	812.181	1029.65	5.67529e+06	87712.5	0.523472	1267.32
642	6	Age Body_Mass Corrected_Leg Corrected_Thigh development$`∑8S` development$`BM/W`	0.570339	0.530058	268.316	0.465715	4.50963	1011.58	812.2	1029.68	5.67721e+06	87742.2	0.523649	1267.75
643	6	Age Body_Mass Corrected_Leg Corrected_Thigh development$`∑8S` S3CG	0.570011	0.5297	268.419	0.463006	4.55657	1011.63	812.242	1029.73	5.68155e+06	87809.2	0.524049	1268.71
644	6	Age Body_Mass Corrected_Leg development$`∑8S` S3CG development$`W/Stature`	0.569916	0.529596	268.448	0.460723	4.57014	1011.65	812.255	1029.75	5.6828e+06	87828.6	0.524164	1268.99
645	6	Age Body_Mass Corrected_Leg development$`∑8S` S3CG development$`BM/W`	0.568915	0.528501	268.76	0.46247	4.71345	1011.81	812.384	1029.91	5.69602e+06	88033	0.525385	1271.95
646	6	Age Body_Mass Corrected_Leg development$`∑8S` S3CG S3D	0.567142	0.526561	269.313	0.454727	4.96733	1012.1	812.612	1030.2	5.71946e+06	88395.1	0.527546	1277.18
647	6	Body_Mass Corrected_Leg development$`∑8S` S3CG S3D Flexed_tensed_Arm	0.564107	0.523242	270.255	0.462387	5.40186	1012.6	813.001	1030.7	5.75956e+06	89015	0.531245	1286.13
648	6	Body_Mass Corrected_Leg Corrected_Thigh development$`∑8S` S3CG Flexed_tensed_Arm	0.5614	0.520281	271.093	0.466605	5.78939	1013.04	813.346	1031.14	5.79533e+06	89567.8	0.534544	1294.12
649	6	Body_Mass Corrected_Leg development$`∑8S` S3CG Flexed_tensed_Arm development$`BM/W`	0.561276	0.520146	271.131	0.465328	5.80702	1013.06	813.362	1031.16	5.79696e+06	89592.9	0.534694	1294.49
650	6	Body_Mass Corrected_Leg development$`∑8S` S3CG Flexed_tensed_Arm development$`W/Stature`	0.561251	0.520118	271.139	0.461557	5.81069	1013.06	813.365	1031.16	5.7973e+06	89598.2	0.534726	1294.56
651	6	Age Body_Mass Corrected_Thigh development$`∑8S` S3CG development$`W/Stature`	0.560604	0.519411	271.339	0.449474	5.90329	1013.17	813.447	1031.27	5.80584e+06	89730.3	0.535514	1296.47
652	6	Age Body_Mass Corrected_Thigh development$`∑8S` S3CG S3D	0.560477	0.519272	271.378	0.445383	5.92139	1013.19	813.463	1031.29	5.80751e+06	89756.1	0.535668	1296.84
653	6	Age Body_Mass Corrected_Thigh development$`∑8S` S3CG development$`BM/W`	0.559918	0.518661	271.551	0.453997	6.00143	1013.28	813.534	1031.38	5.8149e+06	89870.3	0.536349	1298.49
654	6	Age Body_Mass Corrected_Thigh development$`∑8S` S3CG Flexed_tensed_Arm	0.559898	0.518639	271.557	0.449591	6.00433	1013.28	813.537	1031.38	5.81517e+06	89874.4	0.536374	1298.55
655	6	Body_Mass Corrected_Leg Corrected_Thigh development$`∑8S` S3D Flexed_tensed_Arm	0.559523	0.518229	271.672	0.456705	6.05796	1013.34	813.584	1031.44	5.82012e+06	89950.9	0.536831	1299.66
656	6	Age Corrected_Leg Corrected_Thigh development$`∑8S` development$`BM/W` development$`W/Stature`	0.558933	0.517583	271.854	0.449774	6.14244	1013.44	813.659	1031.54	5.82792e+06	90071.4	0.53755	1301.4
657	6	Body_Mass Corrected_Leg Corrected_Thigh development$`∑8S` Flexed_tensed_Arm development$`BM/W`	0.557674	0.516206	272.242	0.460937	6.32267	1013.64	813.818	1031.74	5.84455e+06	90328.5	0.539084	1305.11
658	6	Body_Mass Corrected_Leg Corrected_Thigh development$`∑8S` Flexed_tensed_Arm development$`W/Stature`	0.557181	0.515667	272.394	0.456729	6.39327	1013.72	813.88	1031.82	5.85107e+06	90429.2	0.539685	1306.57
659	6	Age Body_Mass Corrected_Leg Corrected_Thigh Flexed_tensed_Arm development$`W/Stature`	0.556618	0.515051	272.567	0.44461	6.47391	1013.81	813.951	1031.91	5.85851e+06	90544.2	0.540372	1308.23
660	6	Age Body_Mass Corrected_Thigh development$`∑8S` Flexed_tensed_Arm development$`W/Stature`	0.55637	0.51478	272.643	0.445251	6.50934	1013.85	813.983	1031.95	5.86178e+06	90594.8	0.540673	1308.96
661	6	Age Body_Mass Corrected_Leg Corrected_Thigh S3CG development$`W/Stature`	0.556243	0.514641	272.682	0.444159	6.52759	1013.87	813.999	1031.97	5.86347e+06	90620.8	0.540829	1309.34
662	6	Body_Mass Corrected_Leg Corrected_Thigh development$`∑8S` S3D development$`BM/W`	0.556196	0.514589	272.697	0.45173	6.53438	1013.88	814.005	1031.98	5.86409e+06	90630.5	0.540887	1309.48
663	6	Body_Mass Corrected_Leg Corrected_Thigh development$`∑8S` S3D development$`W/Stature`	0.556174	0.514565	272.703	0.448811	6.53746	1013.88	814.007	1031.98	5.86438e+06	90634.9	0.540913	1309.54
664	6	Body_Mass Corrected_Leg Corrected_Thigh development$`∑8S` S3CG S3D	0.556173	0.514565	272.704	0.450494	6.53757	1013.88	814.007	1031.98	5.86439e+06	90635.1	0.540914	1309.54
665	6	Body_Mass Corrected_Leg Corrected_Thigh development$`∑8S` development$`BM/W` development$`W/Stature`	0.555184	0.513482	273.007	0.45361	6.67923	1014.04	814.132	1032.14	5.87746e+06	90837.1	0.54212	1312.46
666	6	Age Body_Mass Corrected_Thigh development$`∑8S` development$`BM/W` development$`W/Stature`	0.555099	0.513389	273.033	0.441715	6.69138	1014.05	814.143	1032.15	5.87858e+06	90854.5	0.542223	1312.71
667	6	Age Body_Mass Corrected_Thigh development$`∑8S` S3D development$`W/Stature`	0.555021	0.513304	273.057	0.435864	6.7025	1014.06	814.152	1032.17	5.87961e+06	90870.3	0.542318	1312.94
668	6	Body_Mass Corrected_Leg development$`∑8S` S3CG S3D development$`W/Stature`	0.554593	0.512836	273.189	0.444103	6.76379	1014.13	814.206	1032.23	5.88527e+06	90957.8	0.54284	1314.2
669	6	Body_Mass Corrected_Leg Corrected_Thigh development$`∑8S` S3CG development$`BM/W`	0.554548	0.512787	273.202	0.455087	6.77026	1014.14	814.212	1032.24	5.88586e+06	90967	0.542895	1314.34
670	6	Body_Mass Corrected_Leg Corrected_Thigh development$`∑8S` S3CG development$`W/Stature`	0.554431	0.512658	273.238	0.449475	6.78706	1014.16	814.226	1032.26	5.88741e+06	90991	0.543038	1314.68
671	6	Age Corrected_Thigh development$`∑8S` S3CG development$`BM/W` development$`W/Stature`	0.554197	0.512403	273.31	0.4409	6.82049	1014.2	814.256	1032.3	5.8905e+06	91038.6	0.543322	1315.37
672	6	Body_Mass Corrected_Leg development$`∑8S` S3CG S3D development$`BM/W`	0.554133	0.512333	273.33	0.446191	6.82967	1014.21	814.264	1032.31	5.89135e+06	91051.7	0.543401	1315.56
673	6	Age Body_Mass Corrected_Thigh development$`∑8S` Flexed_tensed_Arm development$`BM/W`	0.553356	0.511483	273.568	0.446585	6.94089	1014.33	814.361	1032.43	5.90161e+06	91210.4	0.544347	1317.85
674	6	Body_Mass Corrected_Leg development$`∑8S` S3CG development$`BM/W` development$`W/Stature`	0.55324	0.511356	273.603	0.445911	6.95753	1014.35	814.376	1032.45	5.90315e+06	91234.1	0.544489	1318.2
675	6	Age Body_Mass Corrected_Leg Corrected_Thigh S3CG development$`BM/W`	0.552849	0.510928	273.723	0.446716	7.01353	1014.41	814.425	1032.51	5.90832e+06	91314	0.544966	1319.35
676	6	Age Body_Mass Corrected_Leg development$`∑8S` development$`BM/W` development$`W/Stature`	0.552747	0.510817	273.754	0.437812	7.0281	1014.43	814.437	1032.53	5.90966e+06	91334.8	0.54509	1319.65
677	6	Age Body_Mass Corrected_Leg development$`∑8S` S3D development$`BM/W`	0.552268	0.510293	273.901	0.434988	7.0967	1014.5	814.497	1032.6	5.91599e+06	91432.6	0.545674	1321.07
678	6	Corrected_Leg development$`∑8S` S3CG Flexed_tensed_Arm development$`BM/W` development$`W/Stature`	0.552167	0.510182	273.932	0.45039	7.11117	1014.52	814.51	1032.62	5.91733e+06	91453.3	0.545797	1321.36
679	6	Age Body_Mass Corrected_Leg development$`∑8S` Flexed_tensed_Arm development$`BM/W`	0.551593	0.509554	274.107	0.439755	7.19334	1014.61	814.582	1032.71	5.92491e+06	91570.5	0.546497	1323.06
680	6	Corrected_Leg Corrected_Thigh development$`∑8S` Flexed_tensed_Arm development$`BM/W` development$`W/Stature`	0.551353	0.509293	274.18	0.450188	7.22761	1014.65	814.612	1032.75	5.92808e+06	91619.4	0.546788	1323.76
681	6	Age Body_Mass Corrected_Thigh development$`∑8S` S3D development$`BM/W`	0.551159	0.50908	274.24	0.433297	7.2554	1014.68	814.636	1032.78	5.93064e+06	91659	0.547025	1324.34
682	6	Age Body_Mass Corrected_Leg Corrected_Thigh S3CG Flexed_tensed_Arm	0.5511	0.509016	274.258	0.449288	7.26383	1014.69	814.643	1032.79	5.93142e+06	91671.1	0.547097	1324.51
683	6	Age Body_Mass Corrected_Thigh development$`∑8S` S3D Flexed_tensed_Arm	0.550824	0.508714	274.342	0.436606	7.30339	1014.73	814.678	1032.83	5.93507e+06	91727.5	0.547433	1325.33
684	6	Age Body_Mass Corrected_Thigh S3CG development$`BM/W` development$`W/Stature`	0.550662	0.508537	274.391	0.440141	7.3265	1014.76	814.698	1032.86	5.9372e+06	91760.4	0.54763	1325.8
685	6	Age Corrected_Leg development$`∑8S` S3CG development$`BM/W` development$`W/Stature`	0.550484	0.508342	274.446	0.432608	7.35199	1014.78	814.72	1032.89	5.93956e+06	91796.8	0.547847	1326.33
686	6	Age Body_Mass Corrected_Thigh S3CG S3D development$`W/Stature`	0.550443	0.508297	274.458	0.431742	7.35794	1014.79	814.725	1032.89	5.94011e+06	91805.3	0.547898	1326.45
687	6	Age Body_Mass Corrected_Thigh S3CG Flexed_tensed_Arm development$`W/Stature`	0.550419	0.50827	274.466	0.43522	7.3614	1014.79	814.728	1032.9	5.94042e+06	91810.2	0.547927	1326.52
688	6	Age Body_Mass Corrected_Leg Corrected_Thigh S3CG S3D	0.550291	0.50813	274.505	0.440736	7.37972	1014.81	814.744	1032.92	5.94212e+06	91836.4	0.548083	1326.9
689	6	Age Body_Mass Corrected_Leg Corrected_Thigh development$`BM/W` development$`W/Stature`	0.550073	0.507893	274.571	0.438342	7.41082	1014.85	814.771	1032.95	5.94499e+06	91880.7	0.548348	1327.54
690	6	Age Corrected_Leg Corrected_Thigh development$`∑8S` Flexed_tensed_Arm development$`BM/W`	0.549894	0.507697	274.626	0.437228	7.43647	1014.88	814.793	1032.98	5.94735e+06	91917.3	0.548566	1328.07
691	6	Age Body_Mass Corrected_Leg Corrected_Thigh Flexed_tensed_Arm development$`BM/W`	0.549851	0.507649	274.639	0.443994	7.44269	1014.88	814.799	1032.99	5.94793e+06	91926.2	0.548619	1328.2
692	6	Age Body_Mass Corrected_Leg development$`∑8S` S3D development$`W/Stature`	0.549371	0.507125	274.785	0.423747	7.51132	1014.96	814.858	1033.06	5.95426e+06	92024.1	0.549204	1329.61
693	6	Body_Mass Corrected_Thigh development$`∑8S` S3CG S3D Flexed_tensed_Arm	0.549247	0.506989	274.823	0.4409	7.52917	1014.98	814.874	1033.08	5.95591e+06	92049.6	0.549356	1329.98
694	6	Age Body_Mass Corrected_Leg development$`∑8S` Flexed_tensed_Arm development$`W/Stature`	0.549054	0.506778	274.882	0.430009	7.55679	1015.01	814.898	1033.11	5.95846e+06	92089	0.549591	1330.55
695	6	Body_Mass Corrected_Thigh development$`∑8S` S3CG S3D development$`BM/W`	0.548981	0.506698	274.904	0.442266	7.56725	1015.02	814.907	1033.12	5.95942e+06	92103.9	0.54968	1330.76
696	6	Body_Mass Corrected_Thigh development$`∑8S` S3CG S3D development$`W/Stature`	0.548891	0.506599	274.932	0.436748	7.5801	1015.04	814.918	1033.14	5.96061e+06	92122.2	0.549789	1331.03
697	6	Age Body_Mass Corrected_Thigh S3CG Flexed_tensed_Arm development$`BM/W`	0.548409	0.506073	275.078	0.440007	7.64906	1015.11	814.978	1033.21	5.96698e+06	92220.6	0.550376	1332.45
698	6	Age Body_Mass Corrected_Leg development$`∑8S` S3D Flexed_tensed_Arm	0.548375	0.506035	275.089	0.425274	7.65399	1015.12	814.982	1033.22	5.96743e+06	92227.6	0.550418	1332.55
699	6	Age Body_Mass Corrected_Thigh S3CG S3D development$`BM/W`	0.548353	0.506011	275.096	0.436528	7.65709	1015.12	814.985	1033.22	5.96772e+06	92232	0.550445	1332.62
700	6	Body_Mass Corrected_Thigh development$`∑8S` S3CG development$`BM/W` development$`W/Stature`	0.548264	0.505913	275.123	0.442753	7.66991	1015.13	814.996	1033.24	5.9689e+06	92250.3	0.550554	1332.88
701	6	Age Corrected_Leg Corrected_Thigh S3CG Flexed_tensed_Arm development$`BM/W`	0.547704	0.505302	275.293	0.437659	7.74996	1015.22	815.065	1033.32	5.97629e+06	92364.5	0.551235	1334.53
702	6	Age Corrected_Thigh development$`∑8S` Flexed_tensed_Arm development$`BM/W` development$`W/Stature`	0.547666	0.505259	275.305	0.43231	7.75551	1015.23	815.07	1033.33	5.9768e+06	92372.4	0.551283	1334.64
703	6	Age Body_Mass Corrected_Leg Corrected_Thigh S3D Flexed_tensed_Arm	0.547611	0.5052	275.321	0.437363	7.76329	1015.24	815.077	1033.34	5.97752e+06	92383.5	0.551349	1334.8
704	6	Age Body_Mass Corrected_Leg S3CG Flexed_tensed_Arm development$`W/Stature`	0.547491	0.505068	275.358	0.434065	7.78055	1015.26	815.092	1033.36	5.97911e+06	92408.1	0.551496	1335.16
705	6	Body_Mass Corrected_Thigh development$`∑8S` S3CG Flexed_tensed_Arm development$`BM/W`	0.547463	0.505038	275.366	0.446842	7.78446	1015.26	815.095	1033.36	5.97947e+06	92413.7	0.551529	1335.24
706	6	Body_Mass Corrected_Thigh development$`∑8S` S3CG Flexed_tensed_Arm development$`W/Stature`	0.547184	0.504732	275.451	0.441816	7.82449	1015.3	815.13	1033.41	5.98317e+06	92470.8	0.55187	1336.07
707	6	Age Body_Mass development$`∑8S` S3CG Flexed_tensed_Arm development$`W/Stature`	0.546795	0.504307	275.57	0.429169	7.88011	1015.36	815.178	1033.47	5.9883e+06	92550.2	0.552343	1337.21
708	6	Age Body_Mass Corrected_Thigh S3CG S3D Flexed_tensed_Arm	0.546113	0.503561	275.777	0.433873	7.97779	1015.47	815.262	1033.57	5.99732e+06	92689.5	0.553175	1339.23
709	6	Corrected_Leg Corrected_Thigh development$`∑8S` S3CG development$`BM/W` development$`W/Stature`	0.546075	0.50352	275.788	0.439967	7.9832	1015.48	815.267	1033.58	5.99782e+06	92697.2	0.553221	1339.34
710	6	Body_Mass Corrected_Thigh development$`∑8S` S3D Flexed_tensed_Arm development$`W/Stature`	0.546067	0.503511	275.791	0.435428	7.98437	1015.48	815.268	1033.58	5.99792e+06	92698.9	0.553231	1339.36
711	6	Age Body_Mass development$`∑8S` S3CG S3D development$`W/Stature`	0.545824	0.503245	275.865	0.418945	8.01921	1015.52	815.298	1033.62	6.00114e+06	92748.6	0.553527	1340.08
712	6	Age Corrected_Leg Corrected_Thigh S3CG development$`BM/W` development$`W/Stature`	0.545734	0.503147	275.892	0.433016	8.03199	1015.53	815.309	1033.63	6.00232e+06	92766.8	0.553636	1340.34
713	6	Age Body_Mass Corrected_Leg Corrected_Thigh S3D development$`W/Stature`	0.545556	0.502952	275.946	0.426615	8.05747	1015.56	815.331	1033.66	6.00467e+06	92803.2	0.553853	1340.87
714	6	Age Body_Mass development$`∑8S` S3CG development$`BM/W` development$`W/Stature`	0.545257	0.502625	276.037	0.422127	8.10036	1015.61	815.368	1033.71	6.00863e+06	92864.4	0.554218	1341.75
715	6	Body_Mass Corrected_Leg Corrected_Thigh S3CG Flexed_tensed_Arm development$`W/Stature`	0.545125	0.50248	276.077	0.445685	8.11925	1015.63	815.385	1033.73	6.01037e+06	92891.3	0.554379	1342.14
716	6	Body_Mass Corrected_Thigh development$`∑8S` Flexed_tensed_Arm development$`BM/W` development$`W/Stature`	0.545101	0.502454	276.084	0.440661	8.12269	1015.63	815.387	1033.73	6.01069e+06	92896.2	0.554408	1342.21
717	6	Body_Mass Corrected_Leg Corrected_Thigh Flexed_tensed_Arm development$`BM/W` development$`W/Stature`	0.54504	0.502387	276.103	0.445418	8.13147	1015.64	815.395	1033.74	6.0115e+06	92908.7	0.554483	1342.39
718	6	Age Body_Mass Corrected_Leg Flexed_tensed_Arm development$`BM/W` development$`W/Stature`	0.545017	0.502362	276.11	0.431301	8.13476	1015.64	815.398	1033.74	6.0118e+06	92913.4	0.554511	1342.46
719	6	Age Corrected_Leg Corrected_Thigh S3D Flexed_tensed_Arm development$`BM/W`	0.544994	0.502338	276.117	0.427747	8.13792	1015.65	815.401	1033.75	6.0121e+06	92917.9	0.554538	1342.53
720	6	Corrected_Leg Corrected_Thigh development$`∑8S` S3D development$`BM/W` development$`W/Stature`	0.54499	0.502333	276.118	0.439012	8.13859	1015.65	815.401	1033.75	6.01216e+06	92918.9	0.554544	1342.54
721	6	Age Corrected_Leg development$`∑8S` S3CG Flexed_tensed_Arm development$`BM/W`	0.544809	0.502134	276.173	0.431491	8.16451	1015.68	815.424	1033.78	6.01455e+06	92955.9	0.554764	1343.07
722	6	Age Body_Mass Corrected_Leg S3CG development$`BM/W` development$`W/Stature`	0.544739	0.502058	276.194	0.431295	8.17451	1015.69	815.432	1033.79	6.01547e+06	92970.1	0.55485	1343.28
723	6	Age Body_Mass development$`∑8S` S3CG Flexed_tensed_Arm development$`BM/W`	0.544667	0.501979	276.216	0.432105	8.18481	1015.7	815.441	1033.8	6.01642e+06	92984.8	0.554937	1343.49
724	6	Body_Mass Corrected_Thigh development$`∑8S` S3D Flexed_tensed_Arm development$`BM/W`	0.544499	0.501796	276.267	0.436371	8.20888	1015.72	815.462	1033.82	6.01865e+06	93019.1	0.555142	1343.99
725	6	Body_Mass Corrected_Thigh development$`∑8S` S3D development$`BM/W` development$`W/Stature`	0.544414	0.501703	276.293	0.432239	8.22098	1015.74	815.472	1033.84	6.01976e+06	93036.4	0.555245	1344.24
726	6	Age Corrected_Leg Corrected_Thigh Flexed_tensed_Arm development$`BM/W` development$`W/Stature`	0.544235	0.501508	276.347	0.432934	8.24657	1015.76	815.494	1033.87	6.02212e+06	93072.9	0.555463	1344.77
727	6	Body_Mass Corrected_Leg Corrected_Thigh S3D Flexed_tensed_Arm development$`W/Stature`	0.544005	0.501255	276.417	0.437336	8.27961	1015.8	815.523	1033.9	6.02517e+06	93120	0.555744	1345.45
728	6	Age Body_Mass development$`∑8S` S3CG S3D development$`BM/W`	0.543941	0.501185	276.436	0.420655	8.28873	1015.81	815.53	1033.91	6.02602e+06	93133.1	0.555822	1345.63
729	6	Body_Mass Corrected_Leg Corrected_Thigh S3CG S3D development$`W/Stature`	0.543494	0.500697	276.571	0.435532	8.35271	1015.88	815.585	1033.98	6.03192e+06	93224.3	0.556367	1346.95
730	6	Body_Mass Corrected_Leg Corrected_Thigh S3CG development$`BM/W` development$`W/Stature`	0.543283	0.500466	276.635	0.442606	8.38296	1015.91	815.611	1034.01	6.03471e+06	93267.5	0.556624	1347.58
731	6	Age Corrected_Thigh S3CG S3D development$`BM/W` development$`W/Stature`	0.543136	0.500305	276.68	0.425998	8.40396	1015.94	815.629	1034.04	6.03665e+06	93297.4	0.556803	1348.01
732	6	Corrected_Thigh development$`∑8S` S3CG Flexed_tensed_Arm development$`BM/W` development$`W/Stature`	0.542988	0.500143	276.725	0.436234	8.42511	1015.96	815.648	1034.06	6.0386e+06	93327.6	0.556983	1348.45
733	6	Age Corrected_Thigh S3CG Flexed_tensed_Arm development$`BM/W` development$`W/Stature`	0.54292	0.500069	276.745	0.427834	8.43489	1015.97	815.656	1034.07	6.03951e+06	93341.6	0.557066	1348.65
734	6	Age Body_Mass Corrected_Leg S3D development$`BM/W` development$`W/Stature`	0.542918	0.500067	276.746	0.422188	8.43511	1015.97	815.656	1034.07	6.03953e+06	93341.9	0.557068	1348.65
735	6	Age Corrected_Leg Corrected_Thigh S3CG S3D development$`BM/W`	0.542543	0.499657	276.859	0.424595	8.48881	1016.03	815.702	1034.13	6.04448e+06	93418.5	0.557525	1349.76
736	6	Corrected_Thigh development$`∑8S` S3CG S3D development$`BM/W` development$`W/Stature`	0.542487	0.499595	276.876	0.431159	8.49687	1016.04	815.709	1034.14	6.04523e+06	93430	0.557594	1349.92
737	6	Age Corrected_Thigh development$`∑8S` S3D development$`BM/W` development$`W/Stature`	0.542213	0.499295	276.959	0.421718	8.53612	1016.08	815.743	1034.18	6.04885e+06	93486	0.557928	1350.73
738	6	Age Body_Mass development$`∑8S` S3D development$`BM/W` development$`W/Stature`	0.541704	0.498739	277.113	0.414889	8.60897	1016.16	815.805	1034.26	6.05557e+06	93589.9	0.558548	1352.23
739	6	Age Body_Mass development$`∑8S` S3D Flexed_tensed_Arm development$`BM/W`	0.541694	0.498728	277.116	0.419803	8.61038	1016.16	815.807	1034.26	6.0557e+06	93591.9	0.55856	1352.26
740	6	Age Corrected_Leg Corrected_Thigh development$`∑8S` S3CG development$`BM/W`	0.541624	0.498651	277.137	0.426037	8.62041	1016.17	815.815	1034.27	6.05663e+06	93606.2	0.558646	1352.47
741	6	Age Body_Mass development$`∑8S` Flexed_tensed_Arm development$`BM/W` development$`W/Stature`	0.540853	0.497808	277.37	0.420809	8.73081	1016.29	815.91	1034.39	6.06682e+06	93763.7	0.559585	1354.75
742	6	Body_Mass Corrected_Leg S3CG Flexed_tensed_Arm development$`BM/W` development$`W/Stature`	0.540753	0.497699	277.401	0.440138	8.74512	1016.3	815.922	1034.41	6.06814e+06	93784.1	0.559707	1355.04
743	6	Age Corrected_Thigh S3CG S3D Flexed_tensed_Arm development$`BM/W`	0.540424	0.497338	277.5	0.420612	8.79228	1016.36	815.962	1034.46	6.07249e+06	93851.4	0.560109	1356.01
744	6	Body_Mass Corrected_Leg Corrected_Thigh S3CG Flexed_tensed_Arm development$`BM/W`	0.540215	0.49711	277.563	0.444627	8.82215	1016.39	815.988	1034.49	6.07525e+06	93894	0.560363	1356.63
745	6	Age Corrected_Thigh development$`∑8S` S3CG Flexed_tensed_Arm development$`BM/W`	0.540214	0.497109	277.563	0.424144	8.82225	1016.39	815.988	1034.49	6.07526e+06	93894.1	0.560364	1356.63
746	6	Age Body_Mass development$`∑8S` S3D Flexed_tensed_Arm development$`W/Stature`	0.539667	0.49651	277.728	0.409348	8.90063	1016.47	816.055	1034.57	6.08249e+06	94005.9	0.561031	1358.25
747	6	Age Body_Mass Corrected_Leg Corrected_Thigh S3D development$`BM/W`	0.539561	0.496395	277.76	0.425379	8.9157	1016.49	816.068	1034.59	6.08388e+06	94027.4	0.56116	1358.56
748	6	Body_Mass Corrected_Thigh S3CG S3D development$`BM/W` development$`W/Stature`	0.539556	0.496389	277.762	0.432309	8.91651	1016.49	816.068	1034.59	6.08396e+06	94028.6	0.561166	1358.57
749	6	Body_Mass Corrected_Thigh S3CG S3D Flexed_tensed_Arm development$`W/Stature`	0.539507	0.496336	277.776	0.429164	8.92344	1016.5	816.074	1034.6	6.0846e+06	94038.5	0.561225	1358.72
750	6	Body_Mass Corrected_Leg Corrected_Thigh S3CG S3D development$`BM/W`	0.5394	0.496219	277.809	0.436051	8.93881	1016.51	816.087	1034.62	6.08602e+06	94060.4	0.561356	1359.03
751	6	Age Corrected_Thigh development$`∑8S` S3CG S3D development$`BM/W`	0.539337	0.49615	277.828	0.419823	8.94786	1016.52	816.095	1034.62	6.08685e+06	94073.3	0.561433	1359.22
752	6	Body_Mass Corrected_Leg development$`∑8S` S3D development$`BM/W` development$`W/Stature`	0.539195	0.495994	277.871	0.422785	8.96818	1016.55	816.112	1034.65	6.08873e+06	94102.3	0.561606	1359.64
753	6	Body_Mass Corrected_Thigh S3CG Flexed_tensed_Arm development$`BM/W` development$`W/Stature`	0.538945	0.495721	277.946	0.435091	9.00391	1016.58	816.143	1034.69	6.09203e+06	94153.2	0.561911	1360.37
754	6	Corrected_Leg Corrected_Thigh development$`∑8S` S3CG Flexed_tensed_Arm development$`BM/W`	0.538858	0.495626	277.972	0.439177	9.01637	1016.6	816.153	1034.7	6.09318e+06	94171	0.562017	1360.63
755	6	Corrected_Leg Corrected_Thigh development$`∑8S` S3D Flexed_tensed_Arm development$`BM/W`	0.538575	0.495317	278.057	0.42927	9.05686	1016.64	816.188	1034.74	6.09691e+06	94228.8	0.562361	1361.47
756	6	Age Body_Mass Corrected_Leg S3CG Flexed_tensed_Arm development$`BM/W`	0.538359	0.49508	278.123	0.430551	9.08785	1016.67	816.214	1034.78	6.09977e+06	94273	0.562625	1362.1
757	6	Age Body_Mass Corrected_Leg S3CG S3D Flexed_tensed_Arm	0.538216	0.494924	278.166	0.425059	9.10826	1016.7	816.232	1034.8	6.10166e+06	94302.1	0.562799	1362.53
758	6	Body_Mass Corrected_Leg development$`∑8S` S3D Flexed_tensed_Arm development$`BM/W`	0.537566	0.494213	278.361	0.423576	9.20133	1016.8	816.311	1034.9	6.11025e+06	94434.9	0.563591	1364.44
759	6	Corrected_Thigh development$`∑8S` S3D Flexed_tensed_Arm development$`BM/W` development$`W/Stature`	0.537538	0.494183	278.37	0.425678	9.20531	1016.8	816.314	1034.9	6.11061e+06	94440.5	0.563625	1364.53
760	6	Body_Mass development$`∑8S` S3CG S3D Flexed_tensed_Arm development$`W/Stature`	0.53725	0.493867	278.457	0.418903	9.24664	1016.84	816.349	1034.95	6.11443e+06	94499.5	0.563977	1365.38
761	6	Body_Mass Corrected_Leg development$`∑8S` Flexed_tensed_Arm development$`BM/W` development$`W/Stature`	0.537043	0.493641	278.519	0.425923	9.27621	1016.88	816.375	1034.98	6.11716e+06	94541.7	0.564229	1365.99
762	6	Body_Mass Corrected_Thigh S3CG S3D Flexed_tensed_Arm development$`BM/W`	0.536724	0.493292	278.615	0.430975	9.32191	1016.93	816.413	1035.03	6.12138e+06	94606.9	0.564618	1366.93
763	6	Age Body_Mass development$`∑8S` S3CG S3D Flexed_tensed_Arm	0.536539	0.493089	278.67	0.410632	9.34839	1016.95	816.436	1035.05	6.12382e+06	94644.6	0.564843	1367.47
764	6	Corrected_Leg development$`∑8S` S3CG S3D development$`BM/W` development$`W/Stature`	0.536485	0.493031	278.686	0.421206	9.35607	1016.96	816.442	1035.06	6.12453e+06	94655.6	0.564909	1367.63
765	6	Body_Mass Corrected_Leg development$`∑8S` S3D Flexed_tensed_Arm development$`W/Stature`	0.536426	0.492966	278.704	0.415898	9.36457	1016.97	816.45	1035.07	6.12531e+06	94667.7	0.564981	1367.81
766	6	Corrected_Leg Corrected_Thigh S3CG Flexed_tensed_Arm development$`BM/W` development$`W/Stature`	0.536378	0.492913	278.719	0.437377	9.37147	1016.98	816.455	1035.08	6.12595e+06	94677.6	0.56504	1367.95
767	6	Corrected_Leg Corrected_Thigh S3CG S3D Flexed_tensed_Arm development$`BM/W`	0.536073	0.49258	278.81	0.428409	9.41511	1017.02	816.492	1035.13	6.12998e+06	94739.8	0.565411	1368.85
768	6	Body_Mass Corrected_Leg Corrected_Thigh S3D development$`BM/W` development$`W/Stature`	0.536065	0.492571	278.813	0.428253	9.41624	1017.03	816.493	1035.13	6.13008e+06	94741.4	0.565421	1368.87
769	6	Body_Mass development$`∑8S` S3CG S3D Flexed_tensed_Arm development$`BM/W`	0.535842	0.492327	278.88	0.420964	9.4482	1017.06	816.521	1035.16	6.13303e+06	94787	0.565693	1369.53
770	6	Body_Mass Corrected_Leg Corrected_Thigh S3D Flexed_tensed_Arm development$`BM/W`	0.535769	0.492247	278.902	0.431875	9.45867	1017.07	816.529	1035.17	6.134e+06	94801.9	0.565782	1369.75
771	6	Body_Mass Corrected_Leg S3CG S3D Flexed_tensed_Arm development$`W/Stature`	0.535619	0.492083	278.947	0.426492	9.48009	1017.09	816.548	1035.2	6.13598e+06	94832.5	0.565964	1370.19
772	6	Body_Mass development$`∑8S` S3CG Flexed_tensed_Arm development$`BM/W` development$`W/Stature`	0.535245	0.491674	279.059	0.421376	9.53368	1017.15	816.593	1035.25	6.14092e+06	94908.9	0.566421	1371.29
773	6	Body_Mass development$`∑8S` S3CG S3D development$`BM/W` development$`W/Stature`	0.535006	0.491412	279.131	0.410446	9.56791	1017.19	816.622	1035.29	6.14408e+06	94957.8	0.566712	1372
774	6	Age Body_Mass Corrected_Leg S3CG S3D development$`W/Stature`	0.534814	0.491203	279.188	0.412111	9.5953	1017.22	816.645	1035.32	6.14661e+06	94996.8	0.566945	1372.56
775	6	Corrected_Leg Corrected_Thigh S3CG S3D development$`BM/W` development$`W/Stature`	0.534089	0.49041	279.406	0.426373	9.69914	1017.33	816.733	1035.43	6.15619e+06	95145	0.567829	1374.7
776	6	Age Corrected_Leg Corrected_Thigh development$`∑8S` S3D Flexed_tensed_Arm	0.534072	0.490391	279.411	0.413432	9.7016	1017.33	816.735	1035.43	6.15642e+06	95148.5	0.56785	1374.75
777	6	Age Corrected_Leg S3CG S3D Flexed_tensed_Arm development$`BM/W`	0.534044	0.49036	279.419	0.414808	9.70562	1017.33	816.738	1035.44	6.15679e+06	95154.2	0.567884	1374.84
778	6	Corrected_Leg development$`∑8S` S3CG S3D Flexed_tensed_Arm development$`BM/W`	0.533519	0.489786	279.577	0.422671	9.78078	1017.41	816.802	1035.52	6.16373e+06	95261.4	0.568524	1376.39
779	6	Body_Mass Corrected_Leg Corrected_Thigh S3CG S3D Flexed_tensed_Arm	0.533231	0.489472	279.663	0.429186	9.82189	1017.46	816.837	1035.56	6.16752e+06	95320.1	0.568874	1377.23
780	6	Age Corrected_Leg Corrected_Thigh development$`∑8S` S3CG Flexed_tensed_Arm	0.532883	0.489091	279.767	0.424365	9.87171	1017.51	816.879	1035.61	6.17212e+06	95391.1	0.569298	1378.26
781	6	Age Corrected_Leg development$`∑8S` Flexed_tensed_Arm development$`BM/W` development$`W/Stature`	0.532867	0.489074	279.772	0.411281	9.87403	1017.51	816.881	1035.62	6.17234e+06	95394.4	0.569318	1378.31
782	6	Age Corrected_Leg Corrected_Thigh development$`∑8S` Flexed_tensed_Arm development$`W/Stature`	0.532827	0.48903	279.784	0.417203	9.87978	1017.52	816.885	1035.62	6.17287e+06	95402.7	0.569367	1378.43
783	6	Age Corrected_Leg S3CG Flexed_tensed_Arm development$`BM/W` development$`W/Stature`	0.532704	0.488895	279.821	0.419327	9.89739	1017.54	816.9	1035.64	6.17449e+06	95427.8	0.569517	1378.79
784	6	Age Corrected_Leg Corrected_Thigh S3CG S3D Flexed_tensed_Arm	0.532593	0.488774	279.854	0.414945	9.91323	1017.56	816.914	1035.66	6.17595e+06	95450.4	0.569652	1379.12
785	6	Corrected_Thigh S3CG S3D Flexed_tensed_Arm development$`BM/W` development$`W/Stature`	0.532429	0.488594	279.903	0.421835	9.9368	1017.58	816.934	1035.68	6.17813e+06	95484	0.569852	1379.6
786	6	Age Corrected_Leg Corrected_Thigh S3D Flexed_tensed_Arm development$`W/Stature`	0.532269	0.488419	279.951	0.411498	9.9597	1017.6	816.953	1035.71	6.18024e+06	95516.7	0.570047	1380.07
787	6	Corrected_Leg Corrected_Thigh S3D Flexed_tensed_Arm development$`BM/W` development$`W/Stature`	0.53226	0.48841	279.954	0.42536	9.96092	1017.61	816.954	1035.71	6.18036e+06	95518.4	0.570058	1380.1
788	6	Age Corrected_Leg development$`∑8S` S3D development$`BM/W` development$`W/Stature`	0.532223	0.488369	279.965	0.407221	9.96627	1017.61	816.958	1035.71	6.18085e+06	95526	0.570103	1380.21
789	6	Age Corrected_Leg Corrected_Thigh S3CG Flexed_tensed_Arm development$`W/Stature`	0.531998	0.488123	280.032	0.420632	9.99842	1017.65	816.985	1035.75	6.18382e+06	95571.9	0.570377	1380.87
790	6	Age Body_Mass Corrected_Leg S3D Flexed_tensed_Arm development$`W/Stature`	0.53198	0.488103	280.038	0.405151	10.0011	1017.65	816.988	1035.75	6.18406e+06	95575.7	0.5704	1380.93
791	6	Age Corrected_Leg development$`∑8S` S3CG S3D Flexed_tensed_Arm	0.531954	0.488074	280.045	0.410478	10.0048	1017.65	816.991	1035.75	6.18441e+06	95581	0.570432	1381
792	6	Corrected_Leg Corrected_Thigh development$`∑8S` S3CG S3D development$`BM/W`	0.531694	0.48779	280.123	0.421162	10.042	1017.69	817.022	1035.79	6.18784e+06	95634	0.570748	1381.77
793	6	Body_Mass Corrected_Leg S3D Flexed_tensed_Arm development$`BM/W` development$`W/Stature`	0.531466	0.487541	280.191	0.418875	10.0746	1017.73	817.05	1035.83	6.19085e+06	95680.6	0.571026	1382.44
794	6	Corrected_Thigh development$`∑8S` S3CG S3D Flexed_tensed_Arm development$`BM/W`	0.531195	0.487244	280.272	0.418338	10.1135	1017.77	817.082	1035.87	6.19444e+06	95736	0.571357	1383.24
795	6	Age Corrected_Leg development$`∑8S` S3CG Flexed_tensed_Arm development$`W/Stature`	0.530968	0.486996	280.34	0.414334	10.1459	1017.8	817.11	1035.9	6.19743e+06	95782.3	0.571633	1383.91
796	6	Body_Mass Corrected_Leg S3CG S3D development$`BM/W` development$`W/Stature`	0.53062	0.486616	280.444	0.41794	10.1957	1017.85	817.151	1035.96	6.20203e+06	95853.3	0.572057	1384.94
797	6	Age development$`∑8S` S3CG Flexed_tensed_Arm development$`BM/W` development$`W/Stature`	0.530521	0.486508	280.474	0.404325	10.2099	1017.87	817.163	1035.97	6.20333e+06	95873.5	0.572177	1385.23
798	6	Body_Mass development$`∑8S` S3D Flexed_tensed_Arm development$`BM/W` development$`W/Stature`	0.53046	0.48644	280.492	0.408028	10.2187	1017.88	817.171	1035.98	6.20415e+06	95886.1	0.572252	1385.41
799	6	Age Body_Mass Corrected_Leg S3CG S3D development$`BM/W`	0.528717	0.484534	281.012	0.410999	10.4682	1018.14	817.38	1036.24	6.22718e+06	96242	0.574376	1390.55
800	6	Age Body_Mass Corrected_Leg S3D Flexed_tensed_Arm development$`BM/W`	0.527076	0.482739	281.501	0.406057	10.7031	1018.39	817.576	1036.49	6.24886e+06	96577.1	0.576376	1395.4
801	6	Age Corrected_Leg S3CG S3D Flexed_tensed_Arm development$`W/Stature`	0.527025	0.482684	281.516	0.403733	10.7104	1018.4	817.582	1036.5	6.24953e+06	96587.5	0.576438	1395.55
802	6	Age development$`∑8S` S3CG S3D development$`BM/W` development$`W/Stature`	0.525458	0.48097	281.982	0.389687	10.9347	1018.63	817.769	1036.73	6.27023e+06	96907.4	0.578348	1400.17
803	6	Age Corrected_Leg development$`∑8S` S3D Flexed_tensed_Arm development$`BM/W`	0.525052	0.480526	282.103	0.397323	10.9929	1018.69	817.818	1036.79	6.2756e+06	96990.4	0.578843	1401.37
804	6	Age Corrected_Thigh S3CG S3D Flexed_tensed_Arm development$`W/Stature`	0.524389	0.4798	282.299	0.399845	11.0878	1018.79	817.897	1036.89	6.28436e+06	97125.8	0.579651	1403.32
805	6	Age Corrected_Thigh development$`∑8S` S3CG S3D Flexed_tensed_Arm	0.524387	0.479799	282.3	0.398936	11.088	1018.79	817.897	1036.89	6.28438e+06	97126.1	0.579653	1403.33
806	6	Age Corrected_Leg Corrected_Thigh S3D development$`BM/W` development$`W/Stature`	0.524228	0.479624	282.347	0.404668	11.1109	1018.81	817.916	1036.92	6.28649e+06	97158.8	0.579848	1403.8
807	6	Body_Mass Corrected_Leg S3CG S3D Flexed_tensed_Arm development$`BM/W`	0.524129	0.479516	282.377	0.416582	11.1249	1018.83	817.928	1036.93	6.28779e+06	97178.9	0.579967	1404.09
808	6	Age Corrected_Thigh development$`∑8S` S3CG Flexed_tensed_Arm development$`W/Stature`	0.523204	0.478505	282.651	0.403825	11.2573	1018.97	818.037	1037.07	6.30001e+06	97367.7	0.581095	1406.82
809	6	Corrected_Leg S3CG S3D Flexed_tensed_Arm development$`BM/W` development$`W/Stature`	0.521252	0.47637	283.229	0.410928	11.5368	1019.26	818.269	1037.36	6.3258e+06	97766.3	0.583474	1412.58
810	6	development$`∑8S` S3CG S3D Flexed_tensed_Arm development$`BM/W` development$`W/Stature`	0.521215	0.476329	283.24	0.396766	11.5421	1019.26	818.273	1037.36	6.3263e+06	97774	0.583519	1412.69
811	6	Age Corrected_Leg Corrected_Thigh development$`∑8S` S3CG S3D	0.521089	0.476191	283.277	0.39682	11.5602	1019.28	818.288	1037.38	6.32797e+06	97799.8	0.583673	1413.06
812	6	Age development$`∑8S` S3D Flexed_tensed_Arm development$`BM/W` development$`W/Stature`	0.521001	0.476095	283.303	0.387527	11.5728	1019.29	818.299	1037.4	6.32913e+06	97817.7	0.58378	1413.32
813	6	Age Corrected_Leg development$`∑8S` S3D Flexed_tensed_Arm development$`W/Stature`	0.52078	0.475853	283.368	0.384736	11.6044	1019.33	818.325	1037.43	6.33205e+06	97862.8	0.584049	1413.97
814	6	Age Corrected_Leg S3D Flexed_tensed_Arm development$`BM/W` development$`W/Stature`	0.520458	0.475501	283.464	0.395698	11.6505	1019.38	818.363	1037.48	6.3363e+06	97928.5	0.584441	1414.92
815	6	Age Corrected_Leg Corrected_Thigh S3CG S3D development$`W/Stature`	0.520222	0.475243	283.533	0.395811	11.6843	1019.41	818.391	1037.51	6.33942e+06	97976.7	0.584729	1415.62
816	6	Age Corrected_Thigh development$`∑8S` S3CG S3D development$`W/Stature`	0.520098	0.475107	283.57	0.391497	11.7021	1019.43	818.405	1037.53	6.34106e+06	98002.2	0.584881	1415.99
817	6	Corrected_Leg development$`∑8S` S3D Flexed_tensed_Arm development$`BM/W` development$`W/Stature`	0.519793	0.474773	283.66	0.397259	11.7457	1019.47	818.441	1037.58	6.34509e+06	98064.4	0.585253	1416.89
818	6	Age Corrected_Leg Corrected_Thigh development$`∑8S` S3D development$`BM/W`	0.519562	0.474521	283.728	0.398361	11.7787	1019.51	818.468	1037.61	6.34814e+06	98111.5	0.585533	1417.57
819	6	Age Corrected_Leg Corrected_Thigh development$`∑8S` S3CG development$`W/Stature`	0.518071	0.472891	284.168	0.396518	11.9922	1019.73	818.644	1037.83	6.36784e+06	98416	0.587351	1421.96
820	6	Corrected_Leg Corrected_Thigh S3CG S3D Flexed_tensed_Arm development$`W/Stature`	0.51525	0.469804	284.999	0.404862	12.3961	1020.14	818.975	1038.24	6.40512e+06	98992.2	0.590789	1430.29
821	6	Corrected_Leg Corrected_Thigh development$`∑8S` S3CG Flexed_tensed_Arm development$`W/Stature`	0.515004	0.469536	285.071	0.411207	12.4312	1020.18	819.004	1038.28	6.40836e+06	99042.3	0.591088	1431.01
822	6	Corrected_Leg Corrected_Thigh development$`∑8S` S3D Flexed_tensed_Arm development$`W/Stature`	0.514951	0.469478	285.087	0.395289	12.4388	1020.19	819.01	1038.29	6.40906e+06	99053.1	0.591153	1431.17
823	6	Corrected_Leg Corrected_Thigh development$`∑8S` S3CG S3D Flexed_tensed_Arm	0.514375	0.468848	285.256	0.402466	12.5213	1020.27	819.078	1038.37	6.41668e+06	99170.8	0.591855	1432.87
824	6	Age Corrected_Leg S3CG S3D development$`BM/W` development$`W/Stature`	0.513359	0.467736	285.554	0.388755	12.6668	1020.42	819.196	1038.52	6.4301e+06	99378.3	0.593094	1435.87
825	6	Age Corrected_Leg development$`∑8S` S3CG S3D development$`BM/W`	0.512898	0.467232	285.689	0.384836	12.7328	1020.49	819.25	1038.59	6.43619e+06	99472.4	0.593655	1437.23
826	6	Corrected_Leg development$`∑8S` S3CG S3D Flexed_tensed_Arm development$`W/Stature`	0.512725	0.467043	285.74	0.391381	12.7576	1020.51	819.27	1038.61	6.43848e+06	99507.8	0.593867	1437.74
827	6	Age Body_Mass S3CG Flexed_tensed_Arm development$`BM/W` development$`W/Stature`	0.510515	0.464626	286.387	0.390175	13.0739	1020.83	819.528	1038.93	6.46768e+06	99959	0.596559	1444.26
828	6	Age Body_Mass S3CG S3D development$`BM/W` development$`W/Stature`	0.509051	0.463024	286.815	0.377762	13.2836	1021.04	819.698	1039.15	6.48703e+06	100258	0.598345	1448.58
829	6	Corrected_Thigh development$`∑8S` S3CG S3D Flexed_tensed_Arm development$`W/Stature`	0.508851	0.462806	286.874	0.386211	13.3121	1021.07	819.721	1039.17	6.48966e+06	100299	0.598588	1449.17
830	6	Age Body_Mass Corrected_Thigh Flexed_tensed_Arm development$`BM/W` development$`W/Stature`	0.507285	0.461093	287.331	0.391975	13.5363	1021.3	819.902	1039.4	6.51035e+06	100619	0.600496	1453.79
831	6	Age Body_Mass S3D Flexed_tensed_Arm development$`BM/W` development$`W/Stature`	0.505198	0.45881	287.939	0.38063	13.8351	1021.6	820.143	1039.7	6.53794e+06	101045	0.60304	1459.95
832	6	Corrected_Leg Corrected_Thigh development$`∑8S` S3CG S3D development$`W/Stature`	0.503274	0.456706	288.498	0.380296	14.1105	1021.87	820.364	1039.98	6.56335e+06	101438	0.605384	1465.62
833	6	Body_Mass S3CG S3D Flexed_tensed_Arm development$`BM/W` development$`W/Stature`	0.50246	0.455815	288.734	0.380098	14.2271	1021.99	820.457	1040.09	6.57412e+06	101604	0.606377	1468.03
834	6	Body_Mass Corrected_Thigh S3D Flexed_tensed_Arm development$`BM/W` development$`W/Stature`	0.501331	0.454581	289.061	0.38635	14.3887	1022.15	820.586	1040.25	6.58903e+06	101834	0.607753	1471.36
835	6	Age Corrected_Thigh development$`∑8S` S3D Flexed_tensed_Arm development$`BM/W`	0.500136	0.453274	289.408	0.36931	14.5598	1022.32	820.723	1040.42	6.60482e+06	102079	0.609209	1474.88
836	6	Age Corrected_Thigh development$`∑8S` S3D Flexed_tensed_Arm development$`W/Stature`	0.499417	0.452488	289.616	0.360737	14.6626	1022.42	820.805	1040.53	6.61431e+06	102225	0.610085	1477
837	6	Age Corrected_Leg development$`∑8S` S3CG S3D development$`W/Stature`	0.499025	0.452059	289.729	0.35799	14.7188	1022.48	820.85	1040.58	6.6195e+06	102305	0.610563	1478.16
838	6	Age Body_Mass Corrected_Thigh S3D Flexed_tensed_Arm development$`W/Stature`	0.496051	0.448806	290.588	0.368655	15.1446	1022.9	821.188	1041	6.6588e+06	102913	0.614188	1486.94
839	6	Age development$`∑8S` S3CG S3D Flexed_tensed_Arm development$`W/Stature`	0.495518	0.448223	290.741	0.352701	15.2208	1022.97	821.248	1041.08	6.66583e+06	103022	0.614837	1488.51
840	6	Age Corrected_Leg Corrected_Thigh development$`∑8S` S3D development$`W/Stature`	0.494245	0.446831	291.108	0.35827	15.4031	1023.15	821.393	1041.26	6.68266e+06	103282	0.616389	1492.27
841	6	Age Body_Mass Corrected_Thigh S3D Flexed_tensed_Arm development$`BM/W`	0.49207	0.444452	291.733	0.366901	15.7145	1023.46	821.638	1041.56	6.7114e+06	103726	0.619039	1498.68
842	6	Age Body_Mass Corrected_Thigh S3D development$`BM/W` development$`W/Stature`	0.491785	0.444139	291.815	0.363902	15.7554	1023.5	821.67	1041.6	6.71517e+06	103784	0.619388	1499.53
843	6	Age Body_Mass S3CG S3D Flexed_tensed_Arm development$`W/Stature`	0.490939	0.443215	292.058	0.353017	15.8764	1023.62	821.765	1041.72	6.72634e+06	103957	0.620418	1502.02
844	6	Age development$`∑8S` S3CG S3D Flexed_tensed_Arm development$`BM/W`	0.490888	0.443159	292.072	0.354879	15.8837	1023.62	821.771	1041.72	6.72701e+06	103967	0.62048	1502.17
845	6	Age Body_Mass S3CG S3D Flexed_tensed_Arm development$`BM/W`	0.490525	0.442761	292.177	0.357564	15.9357	1023.67	821.812	1041.78	6.73182e+06	104041	0.620923	1503.24
846	6	Age Corrected_Thigh S3D Flexed_tensed_Arm development$`BM/W` development$`W/Stature`	0.480577	0.431881	295.015	0.350228	17.3598	1025.05	822.921	1043.15	6.86326e+06	106073	0.633047	1532.59
847	6	Age S3CG S3D Flexed_tensed_Arm development$`BM/W` development$`W/Stature`	0.478793	0.42993	295.522	0.341542	17.6152	1025.29	823.118	1043.39	6.88683e+06	106437	0.635221	1537.86
848	7	Age Body_Mass Corrected_Leg development$`∑8S` S3CG Flexed_tensed_Arm development$`W/Stature`	0.578921	0.532134	265.623	0.458351	5.28104	1012.14	813.437	1032.51	5.65355e+06	88474.5	0.52802	1282.5
849	7	Age Body_Mass Corrected_Leg development$`∑8S` S3CG S3D Flexed_tensed_Arm	0.578729	0.531921	265.684	0.454736	5.30854	1012.18	813.461	1032.54	5.65613e+06	88514.9	0.528261	1283.09
850	7	Age Body_Mass Corrected_Leg development$`∑8S` S3CG Flexed_tensed_Arm development$`BM/W`	0.578243	0.531381	265.837	0.461783	5.37815	1012.26	813.522	1032.62	5.66266e+06	88617.1	0.52887	1284.57
851	7	Age Body_Mass Corrected_Leg Corrected_Thigh development$`∑8S` S3CG Flexed_tensed_Arm	0.577647	0.530719	266.025	0.462665	5.46344	1012.36	813.597	1032.72	5.67066e+06	88742.2	0.529617	1286.38
852	7	Age Body_Mass Corrected_Leg Corrected_Thigh development$`∑8S` S3D Flexed_tensed_Arm	0.574463	0.527181	267.026	0.448486	5.9193	1012.89	813.996	1033.26	5.71341e+06	89411.3	0.53361	1296.08
853	7	Age Body_Mass Corrected_Leg Corrected_Thigh development$`∑8S` Flexed_tensed_Arm development$`W/Stature`	0.573703	0.526337	267.264	0.45081	6.02805	1013.02	814.091	1033.38	5.72361e+06	89570.9	0.534563	1298.39
854	7	Age Body_Mass Corrected_Leg Corrected_Thigh development$`∑8S` Flexed_tensed_Arm development$`BM/W`	0.573543	0.526159	267.314	0.454716	6.05097	1013.05	814.111	1033.41	5.72576e+06	89604.6	0.534764	1298.88
855	7	Age Body_Mass Corrected_Leg Corrected_Thigh development$`∑8S` S3D development$`W/Stature`	0.571484	0.523871	267.959	0.441454	6.34573	1013.39	814.367	1033.75	5.75341e+06	90037.2	0.537346	1305.15
856	7	Age Body_Mass Corrected_Leg Corrected_Thigh development$`∑8S` S3CG development$`W/Stature`	0.571165	0.523517	268.058	0.444921	6.39137	1013.44	814.406	1033.8	5.75769e+06	90104.2	0.537745	1306.12
857	7	Age Body_Mass Corrected_Leg Corrected_Thigh development$`∑8S` development$`BM/W` development$`W/Stature`	0.571138	0.523487	268.067	0.446295	6.39518	1013.44	814.41	1033.81	5.75805e+06	90109.7	0.537779	1306.21
858	7	Age Body_Mass Corrected_Leg Corrected_Thigh development$`∑8S` S3D development$`BM/W`	0.57094	0.523267	268.129	0.444072	6.42357	1013.48	814.434	1033.84	5.76071e+06	90151.4	0.538027	1306.81
859	7	Age Body_Mass Corrected_Leg Corrected_Thigh development$`∑8S` S3CG S3D	0.570486	0.522762	268.271	0.441506	6.48864	1013.55	814.491	1033.92	5.76681e+06	90246.9	0.538597	1308.19
860	7	Age Body_Mass Corrected_Leg Corrected_Thigh development$`∑8S` S3CG development$`BM/W`	0.570426	0.522695	268.289	0.449486	6.4972	1013.56	814.498	1033.93	5.76761e+06	90259.5	0.538672	1308.38
861	7	Age Body_Mass Corrected_Leg development$`∑8S` S3CG S3D development$`W/Stature`	0.570413	0.522681	268.293	0.438358	6.49901	1013.56	814.499	1033.93	5.76778e+06	90262.1	0.538688	1308.41
862	7	Age Body_Mass Corrected_Leg development$`∑8S` S3CG development$`BM/W` development$`W/Stature`	0.56995	0.522166	268.438	0.440387	6.56535	1013.64	814.557	1034.01	5.77401e+06	90359.5	0.539269	1309.83
863	7	Age Body_Mass Corrected_Leg development$`∑8S` S3CG S3D development$`BM/W`	0.569502	0.521669	268.577	0.440073	6.62943	1013.72	814.612	1034.08	5.78002e+06	90453.6	0.539831	1311.19
864	7	Age Corrected_Leg development$`∑8S` S3CG Flexed_tensed_Arm development$`BM/W` development$`W/Stature`	0.567495	0.519439	269.203	0.441561	6.91677	1014.05	814.86	1034.41	5.80696e+06	90875.3	0.542348	1317.3
865	7	Age Corrected_Leg Corrected_Thigh development$`∑8S` Flexed_tensed_Arm development$`BM/W` development$`W/Stature`	0.565766	0.517518	269.74	0.439512	7.16426	1014.33	815.073	1034.69	5.83018e+06	91238.5	0.544515	1322.57
866	7	Body_Mass Corrected_Leg Corrected_Thigh development$`∑8S` S3CG S3D Flexed_tensed_Arm	0.564303	0.515892	270.194	0.450345	7.37371	1014.57	815.253	1034.93	5.84982e+06	91545.9	0.54635	1327.02
867	7	Body_Mass Corrected_Leg development$`∑8S` S3CG S3D Flexed_tensed_Arm development$`W/Stature`	0.564212	0.515792	270.222	0.443517	7.38669	1014.58	815.264	1034.95	5.85104e+06	91565	0.546464	1327.3
868	7	Body_Mass Corrected_Leg development$`∑8S` S3CG S3D Flexed_tensed_Arm development$`BM/W`	0.564107	0.515674	270.255	0.446705	7.40181	1014.6	815.277	1034.96	5.85245e+06	91587.2	0.546596	1327.62
869	7	Body_Mass Corrected_Leg development$`∑8S` S3CG Flexed_tensed_Arm development$`BM/W` development$`W/Stature`	0.561875	0.513194	270.946	0.445989	7.72138	1014.96	815.55	1035.33	5.88243e+06	92056.2	0.549395	1334.42
870	7	Body_Mass Corrected_Leg Corrected_Thigh development$`∑8S` S3CG Flexed_tensed_Arm development$`W/Stature`	0.561546	0.512829	271.048	0.447637	7.76846	1015.02	815.59	1035.38	5.88684e+06	92125.3	0.549808	1335.42
871	7	Body_Mass Corrected_Leg Corrected_Thigh development$`∑8S` S3CG Flexed_tensed_Arm development$`BM/W`	0.561401	0.512668	271.093	0.45331	7.78919	1015.04	815.608	1035.4	5.88879e+06	92155.7	0.549989	1335.86
872	7	Age Body_Mass Corrected_Thigh development$`∑8S` S3CG S3D development$`W/Stature`	0.561347	0.512608	271.109	0.425574	7.7969	1015.05	815.614	1035.41	5.88951e+06	92167.1	0.550057	1336.03
873	7	Age Body_Mass Corrected_Thigh development$`∑8S` S3CG development$`BM/W` development$`W/Stature`	0.561233	0.512481	271.145	0.431811	7.81322	1015.07	815.628	1035.43	5.89104e+06	92191	0.5502	1336.37
874	7	Age Body_Mass Corrected_Thigh development$`∑8S` S3CG Flexed_tensed_Arm development$`W/Stature`	0.560704	0.511893	271.308	0.431877	7.88901	1015.15	815.693	1035.52	5.89815e+06	92302.2	0.550864	1337.99
875	7	Age Body_Mass Corrected_Thigh development$`∑8S` S3CG S3D development$`BM/W`	0.560646	0.511829	271.326	0.430247	7.89719	1015.16	815.7	1035.52	5.89892e+06	92314.3	0.550935	1338.16
876	7	Age Body_Mass Corrected_Thigh development$`∑8S` S3CG S3D Flexed_tensed_Arm	0.560623	0.511804	271.333	0.427178	7.90052	1015.16	815.702	1035.53	5.89923e+06	92319.1	0.550964	1338.23
877	7	Age Body_Mass Corrected_Thigh development$`∑8S` S3CG Flexed_tensed_Arm development$`BM/W`	0.560002	0.511113	271.525	0.436248	7.98951	1015.26	815.778	1035.63	5.90757e+06	92449.8	0.551744	1340.13
878	7	Body_Mass Corrected_Leg Corrected_Thigh development$`∑8S` S3D Flexed_tensed_Arm development$`BM/W`	0.559928	0.511031	271.548	0.440876	8.00012	1015.28	815.787	1035.64	5.90857e+06	92465.3	0.551837	1340.35
879	7	Age Corrected_Leg Corrected_Thigh development$`∑8S` S3CG development$`BM/W` development$`W/Stature`	0.55984	0.510933	271.575	0.427682	8.01268	1015.29	815.798	1035.66	5.90975e+06	92483.8	0.551947	1340.62
880	7	Body_Mass Corrected_Leg Corrected_Thigh development$`∑8S` S3D Flexed_tensed_Arm development$`W/Stature`	0.559661	0.510734	271.63	0.437168	8.03829	1015.32	815.819	1035.68	5.91215e+06	92521.3	0.552171	1341.16
881	7	Age Body_Mass Corrected_Leg Corrected_Thigh Flexed_tensed_Arm development$`BM/W` development$`W/Stature`	0.559573	0.510637	271.657	0.436653	8.05083	1015.33	815.83	1035.7	5.91332e+06	92539.8	0.552281	1341.43
882	7	Age Corrected_Leg Corrected_Thigh development$`∑8S` S3D development$`BM/W` development$`W/Stature`	0.559159	0.510177	271.785	0.428266	8.11015	1015.4	815.88	1035.76	5.91889e+06	92626.8	0.552801	1342.69
883	7	Age Body_Mass Corrected_Leg Corrected_Thigh S3CG Flexed_tensed_Arm development$`W/Stature`	0.558348	0.509276	272.035	0.434542	8.22623	1015.53	815.979	1035.9	5.92977e+06	92797.2	0.553818	1345.16
884	7	Body_Mass Corrected_Leg Corrected_Thigh development$`∑8S` Flexed_tensed_Arm development$`BM/W` development$`W/Stature`	0.557935	0.508817	272.162	0.441693	8.28537	1015.6	816.029	1035.96	5.93532e+06	92884	0.554336	1346.42
885	7	Age Body_Mass Corrected_Thigh development$`∑8S` S3D Flexed_tensed_Arm development$`W/Stature`	0.557373	0.508193	272.335	0.421504	8.36577	1015.69	816.097	1036.05	5.94286e+06	93002	0.55504	1348.13
886	7	Age Body_Mass Corrected_Leg Corrected_Thigh S3CG development$`BM/W` development$`W/Stature`	0.557167	0.507964	272.398	0.432139	8.39524	1015.72	816.122	1036.08	5.94563e+06	93045.3	0.555298	1348.76
887	7	Age Body_Mass Corrected_Thigh development$`∑8S` Flexed_tensed_Arm development$`BM/W` development$`W/Stature`	0.557056	0.50784	272.432	0.426934	8.4112	1015.74	816.136	1036.1	5.94712e+06	93068.7	0.555438	1349.1
888	7	Body_Mass Corrected_Leg Corrected_Thigh development$`∑8S` S3D development$`BM/W` development$`W/Stature`	0.5567	0.507444	272.542	0.43309	8.46224	1015.8	816.179	1036.16	5.95191e+06	93143.6	0.555885	1350.18
889	7	Age Body_Mass Corrected_Leg Corrected_Thigh S3D Flexed_tensed_Arm development$`W/Stature`	0.556622	0.507358	272.566	0.423957	8.47336	1015.81	816.188	1036.17	5.95295e+06	93159.9	0.555982	1350.42
890	7	Age Body_Mass Corrected_Leg Corrected_Thigh S3CG S3D development$`W/Stature`	0.556243	0.506937	272.682	0.422494	8.52757	1015.87	816.234	1036.23	5.95804e+06	93239.5	0.556457	1351.57
891	7	Body_Mass Corrected_Leg Corrected_Thigh development$`∑8S` S3CG S3D development$`W/Stature`	0.556239	0.506932	272.683	0.428002	8.52822	1015.87	816.234	1036.23	5.9581e+06	93240.4	0.556463	1351.59
892	7	Body_Mass Corrected_Leg Corrected_Thigh development$`∑8S` S3CG S3D development$`BM/W`	0.5562	0.506889	272.695	0.433919	8.53374	1015.88	816.239	1036.24	5.95861e+06	93248.5	0.556511	1351.7
893	7	Age Body_Mass Corrected_Leg S3CG Flexed_tensed_Arm development$`BM/W` development$`W/Stature`	0.555657	0.506286	272.862	0.43344	8.61143	1015.96	816.305	1036.33	5.9659e+06	93362.5	0.557192	1353.36
894	7	Age Body_Mass Corrected_Thigh development$`∑8S` S3D development$`BM/W` development$`W/Stature`	0.555595	0.506217	272.881	0.416813	8.62037	1015.97	816.312	1036.34	5.96674e+06	93375.7	0.55727	1353.55
895	7	Body_Mass Corrected_Leg Corrected_Thigh development$`∑8S` S3CG development$`BM/W` development$`W/Stature`	0.555247	0.50583	272.988	0.433556	8.67013	1016.03	816.354	1036.39	5.97141e+06	93448.7	0.557706	1354.61
896	7	Body_Mass Corrected_Leg development$`∑8S` S3CG S3D development$`BM/W` development$`W/Stature`	0.554744	0.505271	273.142	0.424387	8.74216	1016.11	816.415	1036.47	5.97816e+06	93554.4	0.558337	1356.14
897	7	Age Corrected_Thigh development$`∑8S` S3CG Flexed_tensed_Arm development$`BM/W` development$`W/Stature`	0.554722	0.505247	273.149	0.421471	8.74531	1016.11	816.417	1036.48	5.97846e+06	93559	0.558364	1356.2
898	7	Age Body_Mass Corrected_Thigh development$`∑8S` S3D Flexed_tensed_Arm development$`BM/W`	0.554526	0.505029	273.209	0.421514	8.77343	1016.14	816.441	1036.51	5.98109e+06	93600.3	0.558611	1356.8
899	7	Age Corrected_Thigh development$`∑8S` S3CG S3D development$`BM/W` development$`W/Stature`	0.554205	0.504672	273.308	0.416876	8.81938	1016.19	816.48	1036.56	5.9854e+06	93667.8	0.559013	1357.78
900	7	Age Body_Mass Corrected_Leg Corrected_Thigh S3CG Flexed_tensed_Arm development$`BM/W`	0.553959	0.504399	273.383	0.434761	8.85454	1016.23	816.509	1036.6	5.9887e+06	93719.4	0.559321	1358.53
901	7	Age Body_Mass Corrected_Leg development$`∑8S` S3D development$`BM/W` development$`W/Stature`	0.553658	0.504064	273.475	0.413373	8.89768	1016.28	816.546	1036.65	5.99275e+06	93782.7	0.559699	1359.45
902	7	Age Body_Mass Corrected_Leg Corrected_Thigh S3CG S3D development$`BM/W`	0.55292	0.503244	273.701	0.425099	9.00336	1016.4	816.634	1036.76	6.00266e+06	93937.8	0.560625	1361.7
903	7	Corrected_Leg Corrected_Thigh development$`∑8S` S3CG Flexed_tensed_Arm development$`BM/W` development$`W/Stature`	0.552811	0.503123	273.735	0.437332	9.01894	1016.42	816.648	1036.78	6.00412e+06	93960.7	0.560761	1362.03
904	7	Age Body_Mass Corrected_Leg development$`∑8S` Flexed_tensed_Arm development$`BM/W` development$`W/Stature`	0.552748	0.503054	273.754	0.419578	9.0279	1016.43	816.655	1036.79	6.00496e+06	93973.8	0.56084	1362.22
905	7	Corrected_Leg development$`∑8S` S3CG S3D Flexed_tensed_Arm development$`BM/W` development$`W/Stature`	0.55258	0.502867	273.805	0.429097	9.05199	1016.45	816.675	1036.82	6.00722e+06	94009.2	0.561051	1362.73
906	7	Age Body_Mass Corrected_Leg development$`∑8S` S3D Flexed_tensed_Arm development$`BM/W`	0.552325	0.502583	273.883	0.415475	9.08851	1016.49	816.706	1036.86	6.01064e+06	94062.8	0.56137	1363.51
907	7	Corrected_Leg Corrected_Thigh development$`∑8S` S3D Flexed_tensed_Arm development$`BM/W` development$`W/Stature`	0.551777	0.501974	274.051	0.428187	9.16698	1016.58	816.772	1036.94	6.018e+06	94177.9	0.562058	1365.18
908	7	Age Body_Mass Corrected_Leg Corrected_Thigh S3CG S3D Flexed_tensed_Arm	0.551153	0.501281	274.242	0.427174	9.25629	1016.68	816.847	1037.04	6.02638e+06	94309	0.56284	1367.08
909	7	Age Corrected_Leg development$`∑8S` S3CG S3D development$`BM/W` development$`W/Stature`	0.551109	0.501233	274.255	0.41111	9.2625	1016.69	816.852	1037.05	6.02696e+06	94318.1	0.562894	1367.21
910	7	Age Body_Mass Corrected_Thigh S3CG S3D development$`BM/W` development$`W/Stature`	0.550759	0.500844	274.362	0.417079	9.31262	1016.74	816.894	1037.1	6.03166e+06	94391.7	0.563333	1368.27
911	7	Age Body_Mass Corrected_Thigh S3CG Flexed_tensed_Arm development$`BM/W` development$`W/Stature`	0.550672	0.500747	274.388	0.421365	9.32513	1016.75	816.904	1037.12	6.03284e+06	94410.1	0.563443	1368.54
912	7	Age Body_Mass Corrected_Thigh S3CG S3D Flexed_tensed_Arm development$`W/Stature`	0.550455	0.500506	274.455	0.412914	9.35619	1016.79	816.93	1037.15	6.03575e+06	94455.6	0.563715	1369.2
913	7	Age Corrected_Leg Corrected_Thigh development$`∑8S` S3D Flexed_tensed_Arm development$`BM/W`	0.550228	0.500253	274.524	0.416255	9.38875	1016.82	816.957	1037.19	6.0388e+06	94503.4	0.564	1369.89
914	7	Age Corrected_Leg Corrected_Thigh development$`∑8S` S3CG Flexed_tensed_Arm development$`BM/W`	0.55016	0.500178	274.545	0.426323	9.39839	1016.84	816.965	1037.2	6.03971e+06	94517.6	0.564085	1370.1
915	7	Age Body_Mass Corrected_Leg Corrected_Thigh S3D Flexed_tensed_Arm development$`BM/W`	0.550141	0.500157	274.551	0.422692	9.40114	1016.84	816.968	1037.2	6.03997e+06	94521.6	0.564109	1370.16
916	7	Age Body_Mass Corrected_Leg Corrected_Thigh S3D development$`BM/W` development$`W/Stature`	0.550121	0.500134	274.557	0.418012	9.40401	1016.84	816.97	1037.21	6.04023e+06	94525.8	0.564134	1370.22
917	7	Body_Mass Corrected_Thigh development$`∑8S` S3CG S3D development$`BM/W` development$`W/Stature`	0.549779	0.499755	274.661	0.420166	9.45292	1016.9	817.011	1037.26	6.04482e+06	94597.6	0.564562	1371.26
918	7	Age Body_Mass Corrected_Leg development$`∑8S` S3D Flexed_tensed_Arm development$`W/Stature`	0.549494	0.499438	274.748	0.404863	9.49371	1016.94	817.045	1037.3	6.04865e+06	94657.5	0.56492	1372.13
919	7	Body_Mass Corrected_Thigh development$`∑8S` S3CG S3D Flexed_tensed_Arm development$`BM/W`	0.549338	0.499265	274.795	0.424273	9.51607	1016.97	817.064	1037.33	6.05074e+06	94690.3	0.565116	1372.6
920	7	Body_Mass Corrected_Thigh development$`∑8S` S3CG S3D Flexed_tensed_Arm development$`W/Stature`	0.549296	0.499218	274.808	0.419441	9.52205	1016.97	817.069	1037.34	6.05131e+06	94699.1	0.565168	1372.73
921	7	Age Corrected_Leg Corrected_Thigh S3CG Flexed_tensed_Arm development$`BM/W` development$`W/Stature`	0.548485	0.498316	275.055	0.424124	9.63826	1017.1	817.166	1037.46	6.0622e+06	94869.6	0.566186	1375.2
922	7	Body_Mass Corrected_Thigh development$`∑8S` S3CG Flexed_tensed_Arm development$`BM/W` development$`W/Stature`	0.548458	0.498286	275.064	0.425375	9.6421	1017.1	817.169	1037.47	6.06256e+06	94875.3	0.56622	1375.28
923	7	Age Body_Mass Corrected_Thigh S3CG S3D Flexed_tensed_Arm development$`BM/W`	0.548415	0.498239	275.077	0.417329	9.64817	1017.11	817.174	1037.47	6.06313e+06	94884.2	0.566273	1375.41
924	7	Age Corrected_Leg Corrected_Thigh S3CG S3D Flexed_tensed_Arm development$`BM/W`	0.548114	0.497905	275.168	0.416171	9.69129	1017.16	817.21	1037.52	6.06718e+06	94947.5	0.56665	1376.33
925	7	Age Body_Mass development$`∑8S` S3CG S3D Flexed_tensed_Arm development$`W/Stature`	0.547684	0.497427	275.299	0.403712	9.75286	1017.23	817.261	1037.59	6.07295e+06	95037.8	0.56719	1377.64
926	7	Age Corrected_Thigh development$`∑8S` S3D Flexed_tensed_Arm development$`BM/W` development$`W/Stature`	0.547666	0.497406	275.305	0.408224	9.75549	1017.23	817.263	1037.59	6.0732e+06	95041.7	0.567213	1377.7
927	7	Age Body_Mass Corrected_Leg S3CG S3D Flexed_tensed_Arm development$`W/Stature`	0.547625	0.497361	275.317	0.413447	9.76132	1017.23	817.268	1037.6	6.07374e+06	95050.2	0.567264	1377.82
928	7	Body_Mass Corrected_Thigh development$`∑8S` S3D Flexed_tensed_Arm development$`BM/W` development$`W/Stature`	0.546941	0.496601	275.525	0.41838	9.85932	1017.34	817.349	1037.71	6.08294e+06	95194.1	0.568122	1379.91
929	7	Age Body_Mass development$`∑8S` S3CG Flexed_tensed_Arm development$`BM/W` development$`W/Stature`	0.546803	0.496448	275.567	0.407399	9.879	1017.36	817.366	1037.73	6.08478e+06	95223	0.568295	1380.32
930	7	Age Corrected_Leg Corrected_Thigh S3CG S3D development$`BM/W` development$`W/Stature`	0.546357	0.495952	275.703	0.412156	9.94283	1017.43	817.419	1037.8	6.09077e+06	95316.6	0.568854	1381.68
931	7	Corrected_Leg Corrected_Thigh development$`∑8S` S3CG S3D development$`BM/W` development$`W/Stature`	0.54614	0.495711	275.769	0.417021	9.97392	1017.47	817.445	1037.83	6.09368e+06	95362.3	0.569126	1382.34
932	7	Age Body_Mass development$`∑8S` S3CG S3D development$`BM/W` development$`W/Stature`	0.545887	0.49543	275.846	0.394953	10.0101	1017.51	817.475	1037.87	6.09708e+06	95415.4	0.569443	1383.11
933	7	Age Body_Mass development$`∑8S` S3CG S3D Flexed_tensed_Arm development$`BM/W`	0.545839	0.495377	275.86	0.406114	10.017	1017.51	817.48	1037.88	6.09773e+06	95425.5	0.569504	1383.26
934	7	Body_Mass Corrected_Leg Corrected_Thigh S3D Flexed_tensed_Arm development$`BM/W` development$`W/Stature`	0.545834	0.495371	275.862	0.425172	10.0177	1017.52	817.481	1037.88	6.09779e+06	95426.6	0.56951	1383.28
935	7	Body_Mass Corrected_Leg Corrected_Thigh S3CG S3D Flexed_tensed_Arm development$`W/Stature`	0.545647	0.495164	275.918	0.425308	10.0444	1017.54	817.503	1037.91	6.1003e+06	95465.8	0.569744	1383.84
936	7	Body_Mass Corrected_Leg Corrected_Thigh S3CG Flexed_tensed_Arm development$`BM/W` development$`W/Stature`	0.545639	0.495154	275.921	0.433489	10.0457	1017.55	817.504	1037.91	6.10042e+06	95467.6	0.569755	1383.87
937	7	Age Corrected_Leg development$`∑8S` S3CG S3D Flexed_tensed_Arm development$`BM/W`	0.545363	0.494847	276.005	0.41094	10.0852	1017.59	817.537	1037.95	6.10412e+06	95525.6	0.570101	1384.71
938	7	Age Body_Mass Corrected_Leg S3D Flexed_tensed_Arm development$`BM/W` development$`W/Stature`	0.545297	0.494775	276.025	0.408574	10.0946	1017.6	817.545	1037.96	6.105e+06	95539.4	0.570183	1384.91
939	7	Age Corrected_Leg Corrected_Thigh S3D Flexed_tensed_Arm development$`BM/W` development$`W/Stature`	0.545074	0.494526	276.093	0.412854	10.1266	1017.63	817.571	1038	6.108e+06	95586.3	0.570463	1385.59
940	7	Age Body_Mass Corrected_Leg S3CG S3D development$`BM/W` development$`W/Stature`	0.544747	0.494164	276.192	0.409136	10.1733	1017.68	817.61	1038.05	6.11238e+06	95654.9	0.570872	1386.59
941	7	Body_Mass Corrected_Leg Corrected_Thigh S3CG S3D development$`BM/W` development$`W/Stature`	0.543814	0.493126	276.475	0.421679	10.307	1017.83	817.72	1038.19	6.12492e+06	95851.1	0.572043	1389.43
942	7	Corrected_Thigh development$`∑8S` S3CG S3D Flexed_tensed_Arm development$`BM/W` development$`W/Stature`	0.543299	0.492555	276.63	0.412131	10.3806	1017.91	817.781	1038.27	6.13182e+06	95959.1	0.572688	1391
943	7	Age Corrected_Thigh S3CG S3D Flexed_tensed_Arm development$`BM/W` development$`W/Stature`	0.543196	0.49244	276.662	0.405446	10.3953	1017.93	817.793	1038.29	6.13321e+06	95980.8	0.572817	1391.31
944	7	Age Corrected_Leg Corrected_Thigh development$`∑8S` S3CG S3D development$`BM/W`	0.542553	0.491725	276.856	0.405687	10.4875	1018.03	817.87	1038.39	6.14185e+06	96116.1	0.573625	1393.27
945	7	Age Body_Mass development$`∑8S` S3D Flexed_tensed_Arm development$`BM/W` development$`W/Stature`	0.54172	0.4908	277.108	0.393773	10.6067	1018.16	817.968	1038.52	6.15303e+06	96290.9	0.574668	1395.81
946	7	Body_Mass Corrected_Leg S3CG S3D Flexed_tensed_Arm development$`BM/W` development$`W/Stature`	0.54156	0.490623	277.157	0.418977	10.6295	1018.18	817.987	1038.54	6.15517e+06	96324.5	0.574869	1396.29
947	7	Age Corrected_Thigh development$`∑8S` S3CG S3D Flexed_tensed_Arm development$`BM/W`	0.540489	0.489432	277.48	0.400938	10.7829	1018.35	818.113	1038.71	6.16956e+06	96549.7	0.576212	1399.56
948	7	Body_Mass Corrected_Leg Corrected_Thigh S3CG S3D Flexed_tensed_Arm development$`BM/W`	0.540314	0.489238	277.533	0.422779	10.8079	1018.37	818.133	1038.74	6.1719e+06	96586.3	0.576431	1400.09
949	7	Body_Mass Corrected_Thigh S3CG S3D Flexed_tensed_Arm development$`BM/W` development$`W/Stature`	0.539575	0.488417	277.756	0.413489	10.9137	1018.49	818.22	1038.85	6.18183e+06	96741.6	0.577358	1402.34
950	7	Body_Mass Corrected_Leg development$`∑8S` S3D Flexed_tensed_Arm development$`BM/W` development$`W/Stature`	0.539259	0.488066	277.851	0.40279	10.959	1018.54	818.257	1038.9	6.18607e+06	96808.1	0.577755	1403.3
951	7	Age Body_Mass Corrected_Leg S3CG S3D Flexed_tensed_Arm development$`BM/W`	0.539067	0.487853	277.909	0.409493	10.9864	1018.57	818.28	1038.93	6.18864e+06	96848.3	0.577995	1403.89
952	7	Corrected_Leg Corrected_Thigh development$`∑8S` S3CG S3D Flexed_tensed_Arm development$`BM/W`	0.538859	0.487621	277.972	0.417658	11.0163	1018.6	818.304	1038.96	6.19144e+06	96892.1	0.578256	1404.52
953	7	Body_Mass development$`∑8S` S3CG S3D Flexed_tensed_Arm development$`BM/W` development$`W/Stature`	0.537254	0.485838	278.455	0.397451	11.246	1018.84	818.492	1039.21	6.21298e+06	97229.2	0.580268	1409.41
954	7	Corrected_Leg Corrected_Thigh S3CG S3D Flexed_tensed_Arm development$`BM/W` development$`W/Stature`	0.53638	0.484867	278.718	0.415317	11.3711	1018.98	818.595	1039.34	6.22472e+06	97412.9	0.581365	1412.07
955	7	Age Corrected_Leg S3CG S3D Flexed_tensed_Arm development$`BM/W` development$`W/Stature`	0.534179	0.482421	279.379	0.399952	11.6862	1019.31	818.851	1039.68	6.25427e+06	97875.4	0.584125	1418.77
956	7	Age Corrected_Leg Corrected_Thigh development$`∑8S` S3CG S3D Flexed_tensed_Arm	0.534129	0.482365	279.394	0.401051	11.6934	1019.32	818.857	1039.69	6.25495e+06	97886	0.584188	1418.93
957	7	Age Corrected_Leg Corrected_Thigh development$`∑8S` S3D Flexed_tensed_Arm development$`W/Stature`	0.534102	0.482335	279.402	0.390955	11.6973	1019.33	818.86	1039.69	6.25531e+06	97891.6	0.584221	1419.01
958	7	Age Corrected_Leg Corrected_Thigh S3CG S3D Flexed_tensed_Arm development$`W/Stature`	0.533331	0.481479	279.633	0.397465	11.8076	1019.44	818.95	1039.81	6.26566e+06	98053.6	0.585188	1421.36
959	7	Age Corrected_Leg development$`∑8S` S3D Flexed_tensed_Arm development$`BM/W` development$`W/Stature`	0.533016	0.481129	279.727	0.38584	11.8527	1019.49	818.987	1039.86	6.26989e+06	98119.7	0.585583	1422.32
960	7	Age Corrected_Leg Corrected_Thigh development$`∑8S` S3CG Flexed_tensed_Arm development$`W/Stature`	0.532893	0.480993	279.764	0.404071	11.8703	1019.51	819.001	1039.87	6.27154e+06	98145.6	0.585737	1422.69
961	7	Age Corrected_Leg development$`∑8S` S3CG S3D Flexed_tensed_Arm development$`W/Stature`	0.532386	0.480428	279.916	0.38834	11.943	1019.59	819.06	1039.95	6.27836e+06	98252.3	0.586374	1424.24
962	7	Age development$`∑8S` S3CG S3D Flexed_tensed_Arm development$`BM/W` development$`W/Stature`	0.530582	0.478424	280.456	0.377632	12.2012	1019.86	819.269	1040.22	6.30258e+06	98631.3	0.588636	1429.73
963	7	Age Corrected_Thigh development$`∑8S` S3CG S3D Flexed_tensed_Arm development$`W/Stature`	0.52441	0.471567	282.293	0.374757	13.0847	1020.79	819.98	1041.15	6.38544e+06	99928	0.596375	1448.53
964	7	Age Corrected_Leg Corrected_Thigh development$`∑8S` S3CG S3D development$`W/Stature`	0.521236	0.46804	283.234	0.371558	13.5392	1021.26	820.343	1041.62	6.42806e+06	100595	0.600355	1458.2
965	7	Corrected_Leg Corrected_Thigh development$`∑8S` S3CG S3D Flexed_tensed_Arm development$`W/Stature`	0.515294	0.461438	284.986	0.382371	14.3898	1022.14	821.017	1042.5	6.50783e+06	101843	0.607806	1476.29
966	7	Age Body_Mass S3CG S3D Flexed_tensed_Arm development$`BM/W` development$`W/Stature`	0.510516	0.456129	286.387	0.361954	15.0738	1022.83	821.554	1043.2	6.57198e+06	102847	0.613797	1490.85
967	7	Age Body_Mass Corrected_Thigh S3D Flexed_tensed_Arm development$`BM/W` development$`W/Stature`	0.507438	0.452709	287.286	0.365323	15.5144	1023.28	821.898	1043.64	6.61331e+06	103494	0.617657	1500.22
968	8	Age Body_Mass Corrected_Leg development$`∑8S` S3CG S3D Flexed_tensed_Arm development$`W/Stature`	0.580194	0.526026	265.221	0.437341	7.09878	1013.93	815.639	1036.56	5.72886e+06	90764.3	0.541685	1320.55
969	8	Age Body_Mass Corrected_Leg development$`∑8S` S3CG S3D Flexed_tensed_Arm development$`BM/W`	0.57959	0.525343	265.412	0.440393	7.18529	1014.03	815.712	1036.66	5.73711e+06	90894.9	0.542465	1322.45
970	8	Age Body_Mass Corrected_Leg Corrected_Thigh development$`∑8S` S3CG Flexed_tensed_Arm development$`W/Stature`	0.579519	0.525263	265.434	0.445947	7.19543	1014.04	815.721	1036.67	5.73808e+06	90910.2	0.542556	1322.67
971	8	Age Body_Mass Corrected_Leg development$`∑8S` S3CG Flexed_tensed_Arm development$`BM/W` development$`W/Stature`	0.579076	0.524763	265.574	0.440685	7.25889	1014.12	815.774	1036.75	5.74412e+06	91006.1	0.543128	1324.06
972	8	Age Body_Mass Corrected_Leg Corrected_Thigh development$`∑8S` S3CG S3D Flexed_tensed_Arm	0.578787	0.524437	265.665	0.44228	7.30027	1014.17	815.809	1036.79	5.74807e+06	91068.6	0.543501	1324.97
973	8	Age Body_Mass Corrected_Leg Corrected_Thigh development$`∑8S` S3CG Flexed_tensed_Arm development$`BM/W`	0.578712	0.524352	265.689	0.451257	7.31096	1014.18	815.818	1036.81	5.74909e+06	91084.7	0.543597	1325.21
974	8	Age Body_Mass Corrected_Leg Corrected_Thigh development$`∑8S` S3D Flexed_tensed_Arm development$`W/Stature`	0.574682	0.519802	266.957	0.428548	7.88796	1014.86	816.301	1037.48	5.80409e+06	91956.1	0.548798	1337.89
975	8	Age Body_Mass Corrected_Leg Corrected_Thigh development$`∑8S` S3D Flexed_tensed_Arm development$`BM/W`	0.574523	0.519623	267.007	0.432275	7.91064	1014.88	816.32	1037.51	5.80625e+06	91990.4	0.549002	1338.38
976	8	Age Body_Mass Corrected_Leg Corrected_Thigh development$`∑8S` Flexed_tensed_Arm development$`BM/W` development$`W/Stature`	0.573905	0.518925	267.201	0.433691	7.99916	1014.99	816.393	1037.61	5.81469e+06	92124.1	0.5498	1340.33
977	8	Age Body_Mass Corrected_Leg Corrected_Thigh development$`∑8S` S3CG S3D development$`W/Stature`	0.571728	0.516467	267.882	0.421185	8.31074	1015.35	816.652	1037.97	5.84439e+06	92594.6	0.552609	1347.18
978	8	Age Body_Mass Corrected_Leg Corrected_Thigh development$`∑8S` S3D development$`BM/W` development$`W/Stature`	0.571642	0.51637	267.909	0.423077	8.32312	1015.36	816.663	1037.99	5.84557e+06	92613.3	0.55272	1347.45
979	8	Age Body_Mass Corrected_Leg Corrected_Thigh development$`∑8S` S3CG development$`BM/W` development$`W/Stature`	0.571387	0.516082	267.989	0.426529	8.35963	1015.4	816.693	1038.03	5.84905e+06	92668.5	0.553049	1348.25
980	8	Age Body_Mass Corrected_Leg Corrected_Thigh development$`∑8S` S3CG S3D development$`BM/W`	0.571021	0.515668	268.103	0.426191	8.41205	1015.46	816.736	1038.09	5.85405e+06	92747.6	0.553522	1349.4
981	8	Age Body_Mass Corrected_Leg development$`∑8S` S3CG S3D development$`BM/W` development$`W/Stature`	0.570421	0.514991	268.291	0.416191	8.49795	1015.56	816.808	1038.19	5.86224e+06	92877.4	0.554296	1351.29
982	8	Age Corrected_Leg Corrected_Thigh development$`∑8S` S3CG Flexed_tensed_Arm development$`BM/W` development$`W/Stature`	0.56787	0.512112	269.086	0.428134	8.86305	1015.98	817.109	1038.61	5.89704e+06	93428.8	0.557587	1359.31
983	8	Age Corrected_Leg development$`∑8S` S3CG S3D Flexed_tensed_Arm development$`BM/W` development$`W/Stature`	0.5675	0.511693	269.201	0.419639	8.9161	1016.04	817.153	1038.67	5.9021e+06	93508.9	0.558065	1360.48
984	8	Age Corrected_Leg Corrected_Thigh development$`∑8S` S3D Flexed_tensed_Arm development$`BM/W` development$`W/Stature`	0.565774	0.509745	269.738	0.416801	9.16315	1016.33	817.356	1038.95	5.92565e+06	93882	0.560292	1365.91
985	8	Body_Mass Corrected_Leg Corrected_Thigh development$`∑8S` S3CG S3D Flexed_tensed_Arm development$`W/Stature`	0.564624	0.508447	270.095	0.42829	9.32776	1016.52	817.492	1039.14	5.94134e+06	94130.6	0.561775	1369.52
986	8	Body_Mass Corrected_Leg development$`∑8S` S3CG S3D Flexed_tensed_Arm development$`BM/W` development$`W/Stature`	0.564516	0.508325	270.128	0.426584	9.34323	1016.53	817.504	1039.16	5.94281e+06	94154	0.561915	1369.86
987	8	Body_Mass Corrected_Leg Corrected_Thigh development$`∑8S` S3CG S3D Flexed_tensed_Arm development$`BM/W`	0.564374	0.508164	270.173	0.433793	9.36364	1016.56	817.521	1039.18	5.94476e+06	94184.8	0.562099	1370.31
988	8	Body_Mass Corrected_Leg Corrected_Thigh development$`∑8S` S3CG Flexed_tensed_Arm development$`BM/W` development$`W/Stature`	0.562005	0.505489	270.906	0.432315	9.70276	1016.94	817.799	1039.57	5.97708e+06	94696.9	0.565155	1377.76
989	8	Age Body_Mass Corrected_Thigh development$`∑8S` S3CG S3D development$`BM/W` development$`W/Stature`	0.561813	0.505273	270.965	0.406273	9.73016	1016.97	817.821	1039.6	5.9797e+06	94738.3	0.565402	1378.36
990	8	Age Body_Mass Corrected_Thigh development$`∑8S` S3CG S3D Flexed_tensed_Arm development$`W/Stature`	0.561535	0.504959	271.051	0.406808	9.76997	1017.02	817.853	1039.64	5.98349e+06	94798.4	0.565761	1379.24
991	8	Age Body_Mass Corrected_Thigh development$`∑8S` S3CG Flexed_tensed_Arm development$`BM/W` development$`W/Stature`	0.561327	0.504724	271.116	0.412934	9.79978	1017.05	817.878	1039.68	5.98633e+06	94843.5	0.56603	1379.89
992	8	Age Body_Mass Corrected_Thigh development$`∑8S` S3CG S3D Flexed_tensed_Arm development$`BM/W`	0.560813	0.504144	271.274	0.411226	9.87332	1017.13	817.938	1039.76	5.99334e+06	94954.5	0.566693	1381.51
993	8	Body_Mass Corrected_Leg Corrected_Thigh development$`∑8S` S3D Flexed_tensed_Arm development$`BM/W` development$`W/Stature`	0.560065	0.5033	271.505	0.420858	9.98038	1017.25	818.025	1039.88	6.00355e+06	95116.2	0.567658	1383.86
994	8	Age Body_Mass Corrected_Leg Corrected_Thigh S3CG Flexed_tensed_Arm development$`BM/W` development$`W/Stature`	0.559984	0.503208	271.53	0.424347	9.99204	1017.27	818.034	1039.89	6.00466e+06	95133.8	0.567763	1384.12
995	8	Age Corrected_Leg Corrected_Thigh development$`∑8S` S3CG S3D development$`BM/W` development$`W/Stature`	0.559947	0.503166	271.542	0.404779	9.99732	1017.27	818.039	1039.9	6.00516e+06	95141.8	0.56781	1384.24
996	8	Age Body_Mass Corrected_Leg Corrected_Thigh S3D Flexed_tensed_Arm development$`BM/W` development$`W/Stature`	0.559706	0.502894	271.616	0.414091	10.0318	1017.31	818.067	1039.94	6.00845e+06	95193.9	0.568121	1384.99
997	8	Age Body_Mass Corrected_Leg Corrected_Thigh S3CG S3D Flexed_tensed_Arm development$`W/Stature`	0.55836	0.501374	272.031	0.412186	10.2245	1017.53	818.223	1040.16	6.02682e+06	95484.9	0.569858	1389.23
998	8	Age Body_Mass Corrected_Thigh development$`∑8S` S3D Flexed_tensed_Arm development$`BM/W` development$`W/Stature`	0.557857	0.500807	272.186	0.401442	10.2965	1017.61	818.282	1040.24	6.03368e+06	95593.6	0.570507	1390.81
999	8	Age Body_Mass Corrected_Leg Corrected_Thigh S3CG S3D development$`BM/W` development$`W/Stature`	0.557206	0.500071	272.386	0.409121	10.3897	1017.71	818.357	1040.34	6.04257e+06	95734.4	0.571347	1392.86
1000	8	Body_Mass Corrected_Leg Corrected_Thigh development$`∑8S` S3CG S3D development$`BM/W` development$`W/Stature`	0.55675	0.499556	272.526	0.411056	10.4551	1017.79	818.41	1040.41	6.0488e+06	95833.1	0.571936	1394.29
1001	8	Age Body_Mass Corrected_Leg S3CG S3D Flexed_tensed_Arm development$`BM/W` development$`W/Stature`	0.555789	0.498471	272.822	0.409995	10.5926	1017.94	818.522	1040.57	6.06191e+06	96040.8	0.573176	1397.32
1002	8	Age Corrected_Thigh development$`∑8S` S3CG S3D Flexed_tensed_Arm development$`BM/W` development$`W/Stature`	0.554724	0.497269	273.149	0.39644	10.7451	1018.11	818.645	1040.74	6.07644e+06	96271.1	0.57455	1400.67
1003	8	Age Body_Mass Corrected_Leg Corrected_Thigh S3CG S3D Flexed_tensed_Arm development$`BM/W`	0.554008	0.49646	273.368	0.412088	10.8476	1018.23	818.728	1040.85	6.08621e+06	96425.9	0.575474	1402.92
1004	8	Age Body_Mass Corrected_Leg development$`∑8S` S3D Flexed_tensed_Arm development$`BM/W` development$`W/Stature`	0.553689	0.4961	273.466	0.39329	10.8933	1018.28	818.764	1040.9	6.09057e+06	96494.9	0.575886	1403.92
1005	8	Corrected_Leg Corrected_Thigh development$`∑8S` S3CG S3D Flexed_tensed_Arm development$`BM/W` development$`W/Stature`	0.553247	0.495602	273.601	0.41509	10.9564	1018.35	818.815	1040.97	6.09659e+06	96590.3	0.576455	1405.31
1006	8	Age Body_Mass Corrected_Thigh S3CG S3D Flexed_tensed_Arm development$`BM/W` development$`W/Stature`	0.550763	0.492797	274.361	0.397365	11.3121	1018.74	819.101	1041.37	6.13049e+06	97127.4	0.57966	1413.12
1007	8	Age Corrected_Leg Corrected_Thigh development$`∑8S` S3CG S3D Flexed_tensed_Arm development$`BM/W`	0.550451	0.492445	274.456	0.404296	11.3567	1018.79	819.137	1041.42	6.13475e+06	97194.9	0.580063	1414.11
1008	8	Body_Mass Corrected_Thigh development$`∑8S` S3CG S3D Flexed_tensed_Arm development$`BM/W` development$`W/Stature`	0.550145	0.492099	274.549	0.401637	11.4006	1018.84	819.172	1041.46	6.13893e+06	97261.1	0.580458	1415.07
1009	8	Age Corrected_Leg Corrected_Thigh S3CG S3D Flexed_tensed_Arm development$`BM/W` development$`W/Stature`	0.548869	0.490659	274.938	0.401892	11.5832	1019.04	819.318	1041.67	6.15633e+06	97536.8	0.582104	1419.08
1010	8	Age Body_Mass development$`∑8S` S3CG S3D Flexed_tensed_Arm development$`BM/W` development$`W/Stature`	0.54773	0.489373	275.285	0.379837	11.7462	1019.22	819.449	1041.84	6.17188e+06	97783.1	0.583574	1422.66
1011	8	Body_Mass Corrected_Leg Corrected_Thigh S3CG S3D Flexed_tensed_Arm development$`BM/W` development$`W/Stature`	0.546467	0.487947	275.669	0.412347	11.927	1019.42	819.593	1042.04	6.18911e+06	98056.2	0.585203	1426.64
1012	8	Age Corrected_Leg Corrected_Thigh development$`∑8S` S3CG S3D Flexed_tensed_Arm development$`W/Stature`	0.534137	0.474026	279.391	0.376755	13.6922	1021.32	820.985	1043.95	6.35737e+06	100722	0.601113	1465.42
1013	9	Age Body_Mass Corrected_Leg Corrected_Thigh development$`∑8S` S3CG S3D Flexed_tensed_Arm development$`W/Stature`	0.580883	0.519046	265.004	0.423776	9.00016	1015.81	817.923	1040.7	5.81479e+06	93252.1	0.556532	1362.32
1014	9	Age Body_Mass Corrected_Leg development$`∑8S` S3CG S3D Flexed_tensed_Arm development$`BM/W` development$`W/Stature`	0.580256	0.518326	265.202	0.417934	9.08995	1015.92	817.995	1040.81	5.82349e+06	93391.6	0.557365	1364.36
1015	9	Age Body_Mass Corrected_Leg Corrected_Thigh development$`∑8S` S3CG S3D Flexed_tensed_Arm development$`BM/W`	0.580211	0.518275	265.216	0.42915	9.09632	1015.93	818	1040.82	5.82411e+06	93401.5	0.557424	1364.51
1016	9	Age Body_Mass Corrected_Leg Corrected_Thigh development$`∑8S` S3CG Flexed_tensed_Arm development$`BM/W` development$`W/Stature`	0.579561	0.517529	265.421	0.428801	9.1894	1016.04	818.075	1040.93	5.83313e+06	93546.2	0.558288	1366.62
1017	9	Age Body_Mass Corrected_Leg Corrected_Thigh development$`∑8S` S3D Flexed_tensed_Arm development$`BM/W` development$`W/Stature`	0.574781	0.512043	266.926	0.409825	9.87378	1016.84	818.621	1041.73	5.89945e+06	94609.9	0.564636	1382.16
1018	9	Age Body_Mass Corrected_Leg Corrected_Thigh development$`∑8S` S3CG S3D development$`BM/W` development$`W/Stature`	0.571869	0.508702	267.838	0.401368	10.2907	1017.32	818.953	1042.21	5.93985e+06	95257.8	0.568502	1391.63
1019	9	Age Corrected_Leg Corrected_Thigh development$`∑8S` S3CG S3D Flexed_tensed_Arm development$`BM/W` development$`W/Stature`	0.567878	0.504122	269.084	0.405262	10.862	1017.98	819.404	1042.87	5.99522e+06	96145.7	0.573802	1404.6
1020	9	Body_Mass Corrected_Leg Corrected_Thigh development$`∑8S` S3CG S3D Flexed_tensed_Arm development$`BM/W` development$`W/Stature`	0.564784	0.500572	270.045	0.411801	11.3048	1018.49	819.752	1043.38	6.03814e+06	96834	0.57791	1414.65
1021	9	Age Body_Mass Corrected_Thigh development$`∑8S` S3CG S3D Flexed_tensed_Arm development$`BM/W` development$`W/Stature`	0.561984	0.497359	270.913	0.386193	11.7057	1018.94	820.065	1043.83	6.07699e+06	97457.1	0.581628	1423.76
1022	9	Age Body_Mass Corrected_Leg Corrected_Thigh S3CG S3D Flexed_tensed_Arm development$`BM/W` development$`W/Stature`	0.560131	0.495233	271.485	0.400704	11.971	1019.24	820.272	1044.13	6.10269e+06	97869.3	0.584088	1429.78
1023	10	Age Body_Mass Corrected_Leg Corrected_Thigh development$`∑8S` S3CG S3D Flexed_tensed_Arm development$`BM/W` development$`W/Stature`	0.580884	0.511032	265.003	0.405105	11	1017.81	820.289	1044.96	5.91333e+06	95976.5	0.572792	1408.5
