# Supplementary material for: Sum of Skinfold-Corrected Girths Correlates with Resting Energy Expenditure: Development of the NRGCO Equation
Source: Nutrients. 2024 Sep 15;16(18):3121. doi: 10.3390/nu16183121 (PMC11435257; doi:10.3390/nu16183121)
Supplement: Supplementary file 1 [file nutrients-16-03121-s001.zip › Table S1_Correlations.xlsx]

## Sheet: Full data
	Table 1. Means, standard deviations, and correlations with confidence intervals
	Variable	M	SD	1. Age	2. Sex	3. Body_Mass	4. Stature	5. BMI	6. BM/W	7. W/Stature	8. ∑6S	9. ∑8S	10. Triceps	11. Subescapular	12. Biceps	13. Iliac_crest	14. Supraespinal	15. Abdominal	16. Thigh	17. Medial_calf	18. Relaxed_Arm	19. Corrected_Arm	20. Flexed_tensed_Arm	21. Waist	22. Hips	23. Thigh_Girth	24. Corrected_Thigh	25. Leg_Girth	26. Corrected_Leg	27. ∑3CG	28. Humerus	29. Bi-styloid	30. Femur	31. ∑3D
	1. Age	27.49	7.72
	2. Sex	1.5	0.5	-0.21
				[-.41, -.00]
	3. Body_Mass	66.98	13.79	.27*	-.68**
				[.06, .45]	[-.78, -.55]
	4. Stature	167.3	8.65	0.13	-.75**	.72**
				[-.08, .34]	[-.83, -.64]	[.60, .81]
	5. BMI	23.75	3.65	.30**	-.42**	.87**	.30**
				[.09, .48]	[-.58, -.23]	[.81, .92]	[.09, .48]
	6. BM/W	87.3	9.49	0.08	-.56**	.90**	.75**	.70**
				[-.13, .29]	[-.69, -.40]	[.85, .93]	[.65, .83]	[.58, .80]
	7. W/Stature	0.45	0.05	.42**	-.42**	.73**	0.17	.90**	.39**
				[.23, .58]	[-.58, -.22]	[.61, .81]	[-.04, .37]	[.85, .93]	[.20, .56]
	8. âˆ‘6S	84.48	30.92	0.1	.31**	0.14	-.25*	.40**	0.03	.44**
				[-.12, .30]	[.11, .49]	[-.07, .34]	[-.44, -.04]	[.21, .57]	[-.18, .24]	[.25, .60]
	9. âˆ‘8S	107.8	39.36	0.1	.27*	0.19	-0.21	.44**	0.06	.48**	.99**
				[-.11, .31]	[.06, .46]	[-.03, .38]	[-.40, .00]	[.25, .59]	[-.16, .27]	[.30, .63]	[.99, 1.00]
	10. Triceps	12.64	5.5	-0.01	.50**	-0.1	-.41**	0.19	-0.13	0.21	.90**	.88**
				[-.22, .20]	[.33, .65]	[-.30, .12]	[-.57, -.21]	[-.03, .38]	[-.33, .09]	[-.01, .40]	[.85, .93]	[.82, .92]
	11. Subescapular	14.43	6.56	.24*	0.09	.35**	-0.12	.59**	0.13	.67**	.82**	.84**	.62**
				[.03, .43]	[-.12, .30]	[.14, .52]	[-.32, .10]	[.43, .71]	[-.09, .33]	[.54, .77]	[.74, .88]	[.76, .89]	[.47, .73]
	12. Biceps	5.69	3.02	0.05	.47**	0	-.36**	.28**	-0.08	.32**	.85**	.84**	.85**	.73**
				[-.16, .26]	[.28, .62]	[-.22, .21]	[-.53, -.16]	[.08, .47]	[-.29, .13]	[.11, .50]	[.77, .90]	[.77, .90]	[.78, .90]	[.62, .82]
	13. Iliac_crest	17.63	7.41	0.11	-0.07	.41**	0.07	.53**	.22*	.59**	.76**	.83**	.58**	.74**	.54**
				[-.11, .31]	[-.27, .15]	[.21, .57]	[-.14, .28]	[.36, .67]	[.01, .41]	[.43, .71]	[.65, .84]	[.74, .88]	[.41, .70]	[.62, .82]	[.37, .67]
	14. Supraespinal	11.38	5.23	0.04	0.09	.26*	-0.05	.43**	0.13	.48**	.88**	.91**	.73**	.77**	.69**	.86**
				[-.17, .25]	[-.12, .30]	[.05, .45]	[-.26, .16]	[.24, .59]	[-.09, .33]	[.29, .62]	[.82, .92]	[.86, .94]	[.61, .82]	[.67, .85]	[.56, .79]	[.79, .90]
	15. Abdominal	19.08	7.26	.31**	-0.18	.38**	0.1	.47**	0.19	.56**	.73**	.75**	.51**	.64**	.47**	.74**	.72**
				[.11, .49]	[-.37, .04]	[.18, .54]	[-.11, .31]	[.29, .62]	[-.02, .39]	[.40, .69]	[.61, .81]	[.64, .83]	[.34, .65]	[.50, .75]	[.29, .62]	[.62, .82]	[.59, .81]
	16. Thigh	16.36	7.23	-0.1	.55**	-0.18	-.43**	0.08	-0.18	0.08	.81**	.76**	.82**	.47**	.70**	.41**	.58**	.33**
				[-.30, .12]	[.39, .68]	[-.38, .03]	[-.59, -.24]	[-.14, .28]	[-.38, .03]	[-.14, .29]	[.72, .87]	[.66, .84]	[.74, .88]	[.29, .62]	[.57, .79]	[.21, .57]	[.42, .70]	[.13, .51]
	17. Medial_calf	10.6	5.85	-0.04	.53**	-0.03	-.35**	.23*	0	0.16	.83**	.80**	.82**	.56**	.79**	.45**	.60**	.35**	.81**
				[-.25, .17]	[.36, .67]	[-.24, .19]	[-.52, -.15]	[.02, .42]	[-.21, .21]	[-.05, .36]	[.75, .89]	[.70, .86]	[.74, .88]	[.40, .69]	[.70, .86]	[.27, .61]	[.45, .72]	[.15, .53]	[.72, .87]
	18. Relaxed_Arm	30.55	4.62	.28**	-.68**	.96**	.61**	.89**	.84**	.76**	0.12	0.17	-0.1	.33**	-0.01	.38**	.23*	.34**	-0.19	-0.01
				[.07, .46]	[-.78, -.54]	[.93, .97]	[.45, .73]	[.83, .93]	[.76, .89]	[.65, .83]	[-.09, .33]	[-.05, .37]	[-.31, .11]	[.13, .51]	[-.22, .20]	[.18, .55]	[.02, .42]	[.13, .51]	[-.38, .03]	[-.22, .20]
	19. Corrected_Arm	26.58	5.1	.26*	-.78**	.90**	.69**	.74**	.80**	.61**	-0.19	-0.15	-.43**	0.09	-.30**	0.15	-0.04	0.13	-.45**	-.29**	.94**
				[.05, .44]	[-.85, -.68]	[.85, .93]	[.56, .79]	[.63, .82]	[.71, .87]	[.46, .73]	[-.39, .02]	[-.35, .07]	[-.59, -.24]	[-.12, .30]	[-.48, -.09]	[-.07, .35]	[-.25, .18]	[-.08, .33]	[-.60, -.26]	[-.47, -.08]	[.91, .96]
	20. Flexed_tensed_Arm	31.1	5.19	.28**	-.75**	.94**	.66**	.82**	.84**	.69**	0	0.04	-.22*	0.21	-0.14	.30**	0.13	.26*	-.29**	-0.12	.98**	.96**
				[.07, .46]	[-.83, -.63]	[.91, .96]	[.53, .77]	[.74, .88]	[.76, .89]	[.56, .79]	[-.21, .21]	[-.17, .25]	[-.41, -.01]	[-.01, .40]	[-.34, .08]	[.10, .48]	[-.09, .33]	[.05, .45]	[-.47, -.08]	[-.32, .10]	[.97, .99]	[.94, .97]
	21. Waist	76.07	9.36	.41**	-.67**	.91**	.56**	.88**	.65**	.91**	.26*	.31**	-0.01	.51**	0.1	.52**	.37**	.51**	-0.12	-0.02	.89**	.81**	.86**
				[.22, .57]	[-.77, -.53]	[.87, .94]	[.39, .69]	[.82, .92]	[.50, .75]	[.87, .94]	[.05, .44]	[.10, .49]	[-.22, .20]	[.33, .65]	[-.11, .31]	[.34, .66]	[.17, .54]	[.33, .65]	[-.32, .09]	[-.23, .19]	[.84, .93]	[.72, .87]	[.80, .91]
	22. Hips	96.08	7.34	.27*	-0.18	.78**	.38**	.82**	.73**	.64**	.45**	.47**	.30**	.52**	.34**	.47**	.39**	.41**	.23*	.39**	.75**	.57**	.67**	.69**
				[.06, .45]	[-.38, .04]	[.68, .85]	[.18, .54]	[.73, .88]	[.62, .82]	[.50, .75]	[.27, .61]	[.29, .62]	[.10, .48]	[.34, .66]	[.14, .52]	[.29, .62]	[.20, .56]	[.22, .58]	[.02, .43]	[.19, .55]	[.63, .83]	[.41, .70]	[.53, .77]	[.56, .79]
	23. Thigh_Girth	53.32	6.27	0.21	-.46**	.88**	.49**	.88**	.84**	.68**	.24*	.27*	0.05	.38**	0.12	.39**	.29**	.30**	0	0.14	.90**	.80**	.87**	.78**	.85**
				[-.00, .40]	[-.61, -.27]	[.82, .92]	[.31, .63]	[.81, .92]	[.76, .89]	[.55, .78]	[.03, .43]	[.06, .45]	[-.17, .26]	[.18, .55]	[-.10, .32]	[.19, .55]	[.08, .47]	[.10, .48]	[-.21, .21]	[-.07, .34]	[.85, .93]	[.71, .87]	[.80, .91]	[.68, .85]	[.78, .90]
	24. Corrected_Thigh	48.18	6.67	.23*	-.62**	.89**	.60**	.80**	.85**	.61**	-0.05	-0.01	-.23*	0.2	-0.13	.22*	0.08	0.17	-.34**	-0.14	.91**	.91**	.91**	.77**	.72**	.94**
				[.02, .42]	[-.73, -.47]	[.84, .93]	[.45, .72]	[.70, .86]	[.78, .90]	[.46, .73]	[-.26, .16]	[-.22, .20]	[-.43, -.02]	[-.02, .39]	[-.33, .09]	[.01, .42]	[-.14, .28]	[-.04, .37]	[-.51, -.14]	[-.34, .07]	[.87, .94]	[.86, .94]	[.87, .94]	[.67, .85]	[.60, .81]	[.91, .96]
	25. Leg_Girth	35.88	3.05	.30**	-.48**	.83**	.44**	.85**	.74**	.71**	.24*	.27*	0.08	.39**	0.14	.38**	.27*	.31**	0.01	0.15	.83**	.73**	.80**	.78**	.74**	.84**	.79**
				[.09, .48]	[-.63, -.30]	[.75, .89]	[.25, .60]	[.77, .90]	[.62, .82]	[.59, .80]	[.03, .43]	[.07, .46]	[-.14, .29]	[.19, .55]	[-.07, .34]	[.19, .55]	[.06, .46]	[.10, .49]	[-.21, .22]	[-.07, .35]	[.75, .89]	[.61, .81]	[.71, .87]	[.68, .85]	[.63, .82]	[.77, .89]	[.69, .86]
	26. Corrected_Leg	32.55	3.32	.29**	-.74**	.78**	.60**	.65**	.68**	.56**	-.24*	-0.19	-.38**	0.04	-.31**	0.1	-0.08	0.09	-.44**	-.42**	.77**	.83**	.80**	.73**	.47**	.69**	.80**	.84**
				[.09, .48]	[-.82, -.62]	[.68, .85]	[.44, .72]	[.51, .76]	[.54, .78]	[.40, .69]	[-.43, -.02]	[-.39, .02]	[-.55, -.19]	[-.17, .25]	[-.49, -.10]	[-.11, .31]	[-.29, .13]	[-.13, .29]	[-.60, -.25]	[-.58, -.23]	[.66, .84]	[.74, .88]	[.71, .87]	[.61, .82]	[.28, .62]	[.57, .79]	[.71, .87]	[.76, .89]
	27. âˆ‘PC	107.31	14.37	.27*	-.73**	.91**	.66**	.78**	.84**	.63**	-0.15	-0.1	-.35**	0.13	-.24*	0.18	0	0.15	-.42**	-.26*	.93**	.97**	.95**	.81**	.65**	.88**	.97**	.82**	.90**
				[.06, .45]	[-.82, -.62]	[.87, .94]	[.52, .77]	[.69, .85]	[.76, .89]	[.49, .74]	[-.35, .07]	[-.31, .11]	[-.52, -.15]	[-.08, .34]	[-.43, -.03]	[-.03, .38]	[-.21, .21]	[-.07, .35]	[-.58, -.23]	[-.45, -.05]	[.90, .96]	[.95, .98]	[.92, .97]	[.73, .88]	[.50, .75]	[.82, .92]	[.96, .98]	[.73, .88]	[.85, .93]
	28. Humerus	6.4	0.73	0.19	-.71**	.58**	.62**	.37**	.54**	.31**	-0.14	-0.11	-.25*	-0.06	-.26*	0.1	0.02	0.17	-.38**	-0.2	.56**	.59**	.62**	.52**	.26*	.41**	.51**	.43**	.50**	.56**
				[-.02, .39]	[-.80, -.58]	[.42, .70]	[.47, .74]	[.17, .54]	[.37, .67]	[.10, .49]	[-.34, .08]	[-.31, .10]	[-.44, -.04]	[-.27, .15]	[-.44, -.05]	[-.12, .30]	[-.19, .23]	[-.04, .37]	[-.55, -.18]	[-.39, .02]	[.40, .69]	[.43, .71]	[.48, .74]	[.34, .66]	[.05, .45]	[.22, .57]	[.34, .65]	[.24, .59]	[.32, .64]	[.40, .69]
	29. Bi-styloid	5.15	0.47	0.17	-.76**	.67**	.65**	.47**	.55**	.44**	-.22*	-0.18	-.39**	0	-.33**	0.08	-0.12	0.17	-.44**	-.34**	.65**	.72**	.69**	.65**	.36**	.47**	.59**	.45**	.61**	.67**	.57**
				[-.05, .37]	[-.84, -.66]	[.53, .77]	[.50, .76]	[.29, .62]	[.39, .69]	[.25, .60]	[-.41, -.01]	[-.38, .03]	[-.56, -.19]	[-.21, .21]	[-.50, -.12]	[-.13, .29]	[-.32, .09]	[-.04, .37]	[-.60, -.25]	[-.52, -.14]	[.50, .75]	[.60, .81]	[.55, .78]	[.50, .75]	[.16, .53]	[.28, .62]	[.43, .71]	[.27, .61]	[.45, .73]	[.53, .77]	[.40, .69]
	30. Femur	9.11	0.79	.25*	-.40**	.62**	.43**	.56**	.57**	.46**	0.04	0.07	-0.11	0.21	0	0.18	0.02	0.12	-0.07	0.01	.61**	.59**	.59**	.57**	.56**	.63**	.62**	.65**	.59**	.63**	0.11	.53**
				[.04, .44]	[-.56, -.20]	[.47, .74]	[.24, .59]	[.40, .69]	[.41, .70]	[.27, .61]	[-.17, .25]	[-.15, .28]	[-.31, .11]	[-.00, .40]	[-.21, .21]	[-.03, .38]	[-.20, .23]	[-.09, .33]	[-.28, .14]	[-.20, .23]	[.46, .73]	[.43, .71]	[.43, .71]	[.40, .69]	[.40, .69]	[.49, .74]	[.47, .73]	[.50, .76]	[.43, .71]	[.49, .74]	[-.10, .32]	[.36, .67]
	31. âˆ‘D	20.67	1.51	.28**	-.78**	.81**	.73**	.62**	.73**	.52**	-0.11	-0.07	-.30**	0.08	-.22*	0.17	-0.02	0.2	-.36**	-0.19	.79**	.82**	.82**	.75**	.53**	.67**	.75**	.68**	.74**	.81**	.72**	.86**	.74**
				[.07, .46]	[-.85, -.69]	[.73, .87]	[.61, .81]	[.47, .73]	[.61, .81]	[.35, .66]	[-.32, .10]	[-.28, .14]	[-.48, -.09]	[-.13, .29]	[-.42, -.01]	[-.05, .37]	[-.23, .20]	[-.01, .39]	[-.53, -.16]	[-.39, .02]	[.70, .86]	[.73, .88]	[.74, .88]	[.64, .83]	[.36, .67]	[.54, .77]	[.65, .83]	[.55, .78]	[.62, .82]	[.72, .87]	[.59, .81]	[.80, .91]	[.63, .82]
	32. REE_Lab	1796.29	415.11	0.1	-.54**	.65**	.58**	.49**	.58**	.41**	-0.09	-0.07	-0.21	0.01	-0.14	0.06	0	0.09	-0.2	-0.17	.64**	.65**	.66**	.60**	.43**	.53**	.56**	.56**	.61**	.63**	.48**	.49**	.38**	.59**
				[-.11, .31]	[-.68, -.37]	[.51, .76]	[.42, .71]	[.31, .63]	[.42, .70]	[.22, .58]	[-.30, .12]	[-.28, .14]	[-.40, .01]	[-.20, .22]	[-.34, .07]	[-.15, .27]	[-.21, .21]	[-.12, .30]	[-.40, .01]	[-.37, .05]	[.50, .75]	[.51, .76]	[.52, .77]	[.44, .72]	[.24, .59]	[.35, .66]	[.40, .69]	[.40, .69]	[.46, .73]	[.49, .75]	[.30, .63]	[.31, .64]	[.19, .55]	[.43, .71]
				1. Age	2. Sex	3. Body_Mass	4. Stature	5. BMI	6. BM/W	7. W/Stature	8. ∑6S	9. ∑8S	10. Triceps	11. Subescapular	12. Biceps	13. Iliac_crest	14. Supraespinal	15. Abdominal	16. Thigh	17. Medial_calf	18. Relaxed_Arm	19. Corrected_Arm	20. Flexed_tensed_Arm	21. Waist	22. Hips	23. Thigh_Girth	24. Corrected_Thigh	25. Leg_Girth	26. Corrected_Leg	27. ∑3CG	28. Humerus	29. Bi-styloid	30. Femur	31. ∑3D
